# Supplementary material for: CLC gene family in Solanum lycopersicum: genome-wide identification, expression, and evolutionary analysis of tomato in response to salinity and Cd stress
Source: Front Plant Sci. 2025 Apr 29;16:1547723. doi: 10.3389/fpls.2025.1547723 (PMC12069385; doi:10.3389/fpls.2025.1547723)
Supplement: Supplementary file 2 [file Table1.xls]

## Sheet: SlCLC.gene.nuc.fa_stat
Name	Sequence ID	Length	Note
SlCLC02	Solyc01G004399	27041
SlCLC01	Solyc01G003527	20890	after restruction：7377
SlCLC03	Solyc02G001059	4094
SlCLC04	Solyc02G002924	3068
SlCLC05	Solyc07G000272	8012
SlCLC06	Solyc07G002783	8439
SlCLC07	Solyc09G002320	12904
SlCLC08	Solyc10G000071	7163
SlCLC09	Solyc10G001041	4338
