# Supplementary material for: CLC gene family in Solanum lycopersicum: genome-wide identification, expression, and evolutionary analysis of tomato in response to salinity and Cd stress
Source: Front Plant Sci. 2025 Apr 29;16:1547723. doi: 10.3389/fpls.2025.1547723 (PMC12069385; doi:10.3389/fpls.2025.1547723)
Supplement: Supplementary file 3 [file Table2.xls]

## Sheet: SlCLC.cds.fa_stat
Name	Sequence ID	Length	Note
SlCLC01	Solyc01T003527.1	5262	after restruction length 2316
SlCLC02	Solyc01T004399.1	2223
SlCLC03	Solyc02T001059.1	2355
SlCLC04	Solyc02T002924.1	2292
SlCLC05	Solyc07T000272.1	2367
SlCLC06	Solyc07T002783.1	2271
SlCLC07	Solyc09T002320.2	2382
SlCLC09	Solyc10T001041.2	2538
SlCLC08	Solyc10T000071.2	2469
