# Supplementary material for: CLC gene family in Solanum lycopersicum: genome-wide identification, expression, and evolutionary analysis of tomato in response to salinity and Cd stress
Source: Front Plant Sci. 2025 Apr 29;16:1547723. doi: 10.3389/fpls.2025.1547723 (PMC12069385; doi:10.3389/fpls.2025.1547723)
Supplement: Supplementary file 4 [file Table3.xlsx]

## Sheet: Sheet1
#Batch CD-search tool	NIH/NLM/NCBI
#cdsid	QM3-qcdsearch-2C314F53A55A3B50-1CC2EEE28C21C94
#datatype	hitsConcise Results
#status	0
#Start time	2024-10-17T14:42:07	Run time	0:00:00:08
#status	success
Query	Hit type	PSSM-ID	From	To	E-Value	Bitscore	Accession	Short name	Incomplete	Superfamily
Q#1 - >SlCLC01.1	specific	239657	61	582	0	603.105	cd03685	ClC_6_like	-	cl02915
Q#1 - >SlCLC01.1	specific	341367	585	762	3.49e-33	123.398	cd04591	CBS_pair_voltage-gated_CLC_euk_bac	-	cl15354
Q#2 - >SlCLC01.2	superfamily	476819	42	321	2.37e-38	144.695	cl38936	P-loop_NTPase superfamily	-	-
Q#2 - >SlCLC01.2	superfamily	460033	272	552	7.19e-12	67.1584	cl38024	Dynamin_M superfamily	-	-
Q#2 - >SlCLC01.2	specific	214574	633	753	2.21e-10	58.3288	smart00233	PH	-	cl17171
Q#2 - >SlCLC01.2	superfamily	470615	790	873	2.46e-08	52.1287	cl02558	GED superfamily	-	-
