# Supplementary material for: CLC gene family in Solanum lycopersicum: genome-wide identification, expression, and evolutionary analysis of tomato in response to salinity and Cd stress
Source: Front Plant Sci. 2025 Apr 29;16:1547723. doi: 10.3389/fpls.2025.1547723 (PMC12069385; doi:10.3389/fpls.2025.1547723)
Supplement: Supplementary file 5 [file Table4.xls]

## Sheet: plantcare.classified
gene id	type	sequence	start	end			length	strand	species	description	condition	class
Solyc01T003527.1	ABRE	ACGTG	951	956	931	976	5	+	Arabidopsis thaliana	cis-acting element involved in the abscisic acid responsiveness	Phytohormone	Abscisic acid
Solyc01T003527.1	ABRE	ACGTG	1275	1280	1255	1300	5	-	Arabidopsis thaliana	cis-acting element involved in the abscisic acid responsiveness	Phytohormone	Abscisic acid
Solyc01T003527.1	WUN-motif	AAATTTCCT	1979	1988	1959	2008	9	-	Brassica oleracea	wound-responsive element	Environment	Wound stress
Solyc01T003527.1	MRE	AACCTAA	966	973	946	993	7	+	Petroselinum crispum	MYB binding site involved in light responsiveness	TF	Light
Solyc01T003527.1	I-box	TGATAATGT	596	605	576	625	9	-	Solanum tuberosum	part of a light responsive element	Environment	Light
Solyc01T003527.1	I-box	GTATAAGGCC	818	827	798	847	9	-	Larix laricina	part of a light responsive element	Environment	Light
Solyc01T003527.1	I-box	TAGATAACC	1375	1384	1355	1404	9	-	Pisum sativum	part of a light responsive element	Environment	Light
Solyc01T003527.1	AE-box	AGAAACAA	240	248	220	268	8	-	Arabidopsis thaliana	part of a module for light response	Environment	Light
Solyc01T003527.1	ATCT-motif	AATCTAATCC	429	438	409	458	9	+	Pisum sativum	part of a conserved DNA module involved in light responsiveness	Environment	Light
Solyc01T003527.1	GT1-motif	GGTTAAT	268	275	248	295	7	-	Avena sativa	light responsive element	Environment	Light
Solyc01T003527.1	GT1-motif	GGTTAA	269	275	249	295	6	-	Arabidopsis thaliana	light responsive element	Environment	Light
Solyc01T003527.1	GT1-motif	GGTTAA	717	723	697	743	6	-	Arabidopsis thaliana	light responsive element	Environment	Light
Solyc01T003527.1	GA-motif	ATAGATAA	504	512	484	532	8	-	Arabidopsis thaliana	part of a light responsive element	Environment	Light
Solyc01T003527.1	G-box	TACGTG	950	956	930	976	6	+	Arabidopsis thaliana	cis-acting regulatory element involved in light responsiveness	Environment	Light
Solyc01T003527.1	G-box	TACGTG	1275	1281	1255	1301	6	-	Arabidopsis thaliana	cis-acting regulatory element involved in light responsiveness	Environment	Light
Solyc01T003527.1	Box 4	ATTAAT	72	78	52	98	6	+	Petroselinum crispum	part of a conserved DNA module involved in light responsiveness	Environment	Light
Solyc01T003527.1	Box 4	ATTAAT	138	144	118	164	6	+	Petroselinum crispum	part of a conserved DNA module involved in light responsiveness	Environment	Light
Solyc01T003527.1	Box 4	ATTAAT	394	400	374	420	6	+	Petroselinum crispum	part of a conserved DNA module involved in light responsiveness	Environment	Light
Solyc01T003527.1	Box 4	ATTAAT	921	927	901	947	6	+	Petroselinum crispum	part of a conserved DNA module involved in light responsiveness	Environment	Light
Solyc01T003527.1	Box 4	ATTAAT	1248	1254	1228	1274	6	-	Petroselinum crispum	part of a conserved DNA module involved in light responsiveness	Environment	Light
Solyc01T003527.1	Box 4	ATTAAT	1365	1371	1345	1391	6	-	Petroselinum crispum	part of a conserved DNA module involved in light responsiveness	Environment	Light
Solyc01T003527.1	Box 4	ATTAAT	1508	1514	1488	1534	6	-	Petroselinum crispum	part of a conserved DNA module involved in light responsiveness	Environment	Light
Solyc01T004399.1	AE-box	AGAAACAA	553	561	533	581	8	+	Arabidopsis thaliana	part of a module for light response	Environment	Light
Solyc01T004399.1	G-box	CACGAC	850	856	830	876	6	-	Zea mays	cis-acting regulatory element involved in light responsiveness	Environment	Light
Solyc01T004399.1	G-box	CCACGTAA	1037	1045	1017	1065	8	+	Brassica napus	cis-acting regulatory element involved in light responsiveness	Environment	Light
Solyc01T004399.1	G-box	TACGTG	1038	1044	1018	1064	6	-	Arabidopsis thaliana	cis-acting regulatory element involved in light responsiveness	Environment	Light
Solyc01T004399.1	GT1-motif	GGTTAA	1326	1332	1306	1352	6	+	Arabidopsis thaliana	light responsive element	Environment	Light
Solyc01T004399.1	AuxRR-core	GGTCCAT	315	322	295	342	7	-	Nicotiana tabacum	cis-acting regulatory element involved in auxin responsiveness	Phytohormone	Auxin
Solyc01T004399.1	TCA-element	CCATCTTTTT	1058	1067	1038	1087	9	-	Nicotiana tabacum	cis-acting element involved in salicylic acid responsiveness	Phytohormone	Salicylic acid
Solyc01T004399.1	AT1-motif	AATTATTTTTTATT	1263	1276	1243	1296	13	+	Solanum tuberosum	part of a light responsive module	Environment	Light
Solyc01T004399.1	AT1-motif	AATTATTTTTTATT	1410	1423	1390	1443	13	-	Solanum tuberosum	part of a light responsive module	Environment	Light
Solyc01T004399.1	ABRE	AACCCGG	782	789	762	809	7	+	Arabidopsis thaliana	cis-acting element involved in the abscisic acid responsiveness	Phytohormone	Abscisic acid
Solyc01T004399.1	ABRE	AACCCGG	785	792	765	812	7	-	Arabidopsis thaliana	cis-acting element involved in the abscisic acid responsiveness	Phytohormone	Abscisic acid
Solyc01T004399.1	ABRE	ACGTG	1038	1043	1018	1063	5	-	Arabidopsis thaliana	cis-acting element involved in the abscisic acid responsiveness	Phytohormone	Abscisic acid
Solyc01T004399.1	circadian	CAAAGATATC	815	824	795	844	9	+	Lycopersicon esculentum	cis-acting regulatory element involved in circadian control	Stage	Circadian
Solyc01T004399.1	WUN-motif	AAATTTCCT	1259	1268	1239	1288	9	-	Brassica oleracea	wound-responsive element	Environment	Wound stress
Solyc01T004399.1	Sp1	GGGCGG	1482	1488	1462	1508	6	+	Oryza sativa	light responsive element	Environment	Light
Solyc01T004399.1	Box 4	ATTAAT	975	981	955	1001	6	+	Petroselinum crispum	part of a conserved DNA module involved in light responsiveness	Environment	Light
Solyc01T004399.1	Box 4	ATTAAT	989	995	969	1015	6	+	Petroselinum crispum	part of a conserved DNA module involved in light responsiveness	Environment	Light
Solyc01T004399.1	Box 4	ATTAAT	1568	1574	1548	1594	6	-	Petroselinum crispum	part of a conserved DNA module involved in light responsiveness	Environment	Light
Solyc01T004399.1	Box 4	ATTAAT	1574	1580	1554	1600	6	-	Petroselinum crispum	part of a conserved DNA module involved in light responsiveness	Environment	Light
Solyc01T004399.1	Box 4	ATTAAT	1823	1829	1803	1849	6	-	Petroselinum crispum	part of a conserved DNA module involved in light responsiveness	Environment	Light
Solyc01T004399.1	Box 4	ATTAAT	1889	1895	1869	1915	6	-	Petroselinum crispum	part of a conserved DNA module involved in light responsiveness	Environment	Light
Solyc01T004399.1	TGA-element	AACGAC	442	448	422	468	6	-	Brassica oleracea	auxin-responsive element	Phytohormone	Auxin
Solyc02T001059.1	TATC-box	TATCCCA	974	981	954	1001	7	-	Oryza sativa	cis-acting element involved in gibberellin-responsiveness	Phytohormone	Gibberellin
Solyc02T001059.1	Box 4	ATTAAT	19	25	-1	45	6	+	Petroselinum crispum	part of a conserved DNA module involved in light responsiveness	Environment	Light
Solyc02T001059.1	Box 4	ATTAAT	42	48	22	68	6	+	Petroselinum crispum	part of a conserved DNA module involved in light responsiveness	Environment	Light
Solyc02T001059.1	Box 4	ATTAAT	319	325	299	345	6	+	Petroselinum crispum	part of a conserved DNA module involved in light responsiveness	Environment	Light
Solyc02T001059.1	Box 4	ATTAAT	381	387	361	407	6	+	Petroselinum crispum	part of a conserved DNA module involved in light responsiveness	Environment	Light
Solyc02T001059.1	Box 4	ATTAAT	568	574	548	594	6	+	Petroselinum crispum	part of a conserved DNA module involved in light responsiveness	Environment	Light
Solyc02T001059.1	Box 4	ATTAAT	671	677	651	697	6	+	Petroselinum crispum	part of a conserved DNA module involved in light responsiveness	Environment	Light
Solyc02T001059.1	Box 4	ATTAAT	710	716	690	736	6	+	Petroselinum crispum	part of a conserved DNA module involved in light responsiveness	Environment	Light
Solyc02T001059.1	Box 4	ATTAAT	854	860	834	880	6	+	Petroselinum crispum	part of a conserved DNA module involved in light responsiveness	Environment	Light
Solyc02T001059.1	Box 4	ATTAAT	1375	1381	1355	1401	6	-	Petroselinum crispum	part of a conserved DNA module involved in light responsiveness	Environment	Light
Solyc02T001059.1	G-Box	CACGTG	1388	1394	1368	1414	6	-	Pisum sativum	cis-acting regulatory element involved in light responsiveness	Environment	Light
Solyc02T001059.1	G-Box	CACGTG	1444	1450	1424	1470	6	-	Pisum sativum	cis-acting regulatory element involved in light responsiveness	Environment	Light
Solyc02T001059.1	TCT-motif	TCTTAC	1432	1438	1412	1458	6	-	Arabidopsis thaliana	part of a light responsive element	Environment	Light
Solyc02T001059.1	ATC-motif	TGCTATCCA	1340	1349	1320	1369	9	+	Pisum sativum	part of a conserved DNA module involved in light responsiveness	Environment	Light
Solyc02T001059.1	TCA-element	TCAGAAGAGG	1940	1949	1920	1969	9	-	Brassica oleracea	cis-acting element involved in salicylic acid responsiveness	Phytohormone	Salicylic acid
Solyc02T001059.1	GA-motif	ATAGATAA	1992	2000	1972	2020	8	-	Arabidopsis thaliana	part of a light responsive element	Environment	Light
Solyc02T001059.1	GT1-motif	GGTTAA	665	671	645	691	6	+	Arabidopsis thaliana	light responsive element	Environment	Light
Solyc02T001059.1	GT1-motif	GGTTAAT	1778	1785	1758	1805	7	-	Avena sativa	light responsive element	Environment	Light
Solyc02T001059.1	GT1-motif	GGTTAA	1779	1785	1759	1805	6	-	Arabidopsis thaliana	light responsive element	Environment	Light
Solyc02T001059.1	G-box	TACGTG	101	107	81	127	6	+	Arabidopsis thaliana	cis-acting regulatory element involved in light responsiveness	Environment	Light
Solyc02T001059.1	G-box	CACGTC	1067	1073	1047	1093	6	+	Zea mays	cis-acting regulatory element involved in light responsiveness	Environment	Light
Solyc02T001059.1	G-box	ACACGTGT	1387	1395	1367	1415	8	-	Brassica napus	cis-acting regulatory element involved in light responsiveness	Environment	Light
Solyc02T001059.1	G-box	CACGTG	1388	1394	1368	1414	6	-	Arabidopsis thaliana	cis-acting regulatory element involved in light responsiveness	Environment	Light
Solyc02T001059.1	G-box	CACGTG	1444	1450	1424	1470	6	-	Arabidopsis thaliana	cis-acting regulatory element involved in light responsiveness	Environment	Light
Solyc02T001059.1	G-box	TACGTG	1703	1709	1683	1729	6	+	Arabidopsis thaliana	cis-acting regulatory element involved in light responsiveness	Environment	Light
Solyc02T001059.1	AuxRR-core	GGTCCAT	200	207	180	227	7	+	Nicotiana tabacum	cis-acting regulatory element involved in auxin responsiveness	Phytohormone	Auxin
Solyc02T001059.1	AuxRR-core	GGTCCAT	1104	1111	1084	1131	7	-	Nicotiana tabacum	cis-acting regulatory element involved in auxin responsiveness	Phytohormone	Auxin
Solyc02T001059.1	ATCT-motif	AATCTAATCC	1398	1407	1378	1427	9	+	Pisum sativum	part of a conserved DNA module involved in light responsiveness	Environment	Light
Solyc02T001059.1	MRE	AACCTAA	1691	1698	1671	1718	7	+	Petroselinum crispum	MYB binding site involved in light responsiveness	TF	Light
Solyc02T001059.1	ABRE	ACGTG	102	107	82	127	5	+	Arabidopsis thaliana	cis-acting element involved in the abscisic acid responsiveness	Phytohormone	Abscisic acid
Solyc02T001059.1	ABRE	ACGTG	1067	1072	1047	1092	5	-	Arabidopsis thaliana	cis-acting element involved in the abscisic acid responsiveness	Phytohormone	Abscisic acid
Solyc02T001059.1	ABRE	CACGTG	1388	1394	1368	1414	6	-	Arabidopsis thaliana	cis-acting element involved in the abscisic acid responsiveness	Phytohormone	Abscisic acid
Solyc02T001059.1	ABRE	ACGTG	1389	1394	1369	1414	5	+	Arabidopsis thaliana	cis-acting element involved in the abscisic acid responsiveness	Phytohormone	Abscisic acid
Solyc02T001059.1	ABRE	GACACGTGGC	1442	1451	1422	1471	9	-	Triticum aestivum	cis-acting element involved in the abscisic acid responsiveness	Phytohormone	Abscisic acid
Solyc02T001059.1	ABRE	CACGTG	1444	1450	1424	1470	6	-	Arabidopsis thaliana	cis-acting element involved in the abscisic acid responsiveness	Phytohormone	Abscisic acid
Solyc02T001059.1	ABRE	ACGTG	1445	1450	1425	1470	5	+	Arabidopsis thaliana	cis-acting element involved in the abscisic acid responsiveness	Phytohormone	Abscisic acid
Solyc02T001059.1	ABRE	ACGTG	1704	1709	1684	1729	5	+	Arabidopsis thaliana	cis-acting element involved in the abscisic acid responsiveness	Phytohormone	Abscisic acid
Solyc02T001059.1	circadian	CAAAGATATC	1314	1323	1294	1343	9	-	Lycopersicon esculentum	cis-acting regulatory element involved in circadian control	Stage	Circadian
Solyc02T002924.1	GA-motif	ATAGATAA	681	689	661	709	8	+	Arabidopsis thaliana	part of a light responsive element	Environment	Light
Solyc02T002924.1	GA-motif	ATAGATAA	1456	1464	1436	1484	8	+	Arabidopsis thaliana	part of a light responsive element	Environment	Light
Solyc02T002924.1	G-box	TACGTG	412	418	392	438	6	-	Arabidopsis thaliana	cis-acting regulatory element involved in light responsiveness	Environment	Light
Solyc02T002924.1	ACE	CTAACGTATT	1430	1439	1410	1459	9	-	Petroselinum crispum	cis-acting element involved in light responsiveness	Environment	Light
Solyc02T002924.1	AT1-motif	AATTATTTTTTATT	1773	1786	1753	1806	13	+	Solanum tuberosum	part of a light responsive module	Environment	Light
Solyc02T002924.1	TC-rich repeats	ATTCTCTAAC	1396	1405	1376	1425	9	+	Nicotiana tabacum	cis-acting element involved in defense and stress responsiveness	Environment	Mixed stress
Solyc02T002924.1	TCCC-motif	TCTCCCT	1092	1099	1072	1119	7	-	Spinacia oleracea	part of a light responsive element	Environment	Light
Solyc02T002924.1	MBS	CAACTG	1982	1988	1962	2008	6	-	Arabidopsis thaliana	MYB binding site involved in drought-inducibility	TF	Light
Solyc02T002924.1	MRE	AACCTAA	540	547	520	567	7	+	Petroselinum crispum	MYB binding site involved in light responsiveness	TF	Light
Solyc02T002924.1	ABRE	ACGTG	128	133	108	153	5	-	Arabidopsis thaliana	cis-acting element involved in the abscisic acid responsiveness	Phytohormone	Abscisic acid
Solyc02T002924.1	ABRE	ACGTG	412	417	392	437	5	-	Arabidopsis thaliana	cis-acting element involved in the abscisic acid responsiveness	Phytohormone	Abscisic acid
Solyc02T002924.1	ABRE	ACGTG	1865	1870	1845	1890	5	-	Arabidopsis thaliana	cis-acting element involved in the abscisic acid responsiveness	Phytohormone	Abscisic acid
Solyc02T002924.1	Box 4	ATTAAT	381	387	361	407	6	+	Petroselinum crispum	part of a conserved DNA module involved in light responsiveness	Environment	Light
Solyc02T002924.1	TCT-motif	TCTTAC	676	682	656	702	6	-	Arabidopsis thaliana	part of a light responsive element	Environment	Light
Solyc02T002924.1	TCT-motif	TCTTAC	835	841	815	861	6	-	Arabidopsis thaliana	part of a light responsive element	Environment	Light
Solyc02T002924.1	TCT-motif	TCTTAC	1263	1269	1243	1289	6	-	Arabidopsis thaliana	part of a light responsive element	Environment	Light
Solyc02T002924.1	TGA-element	AACGAC	65	71	45	91	6	-	Brassica oleracea	auxin-responsive element	Phytohormone	Auxin
Solyc02T002924.1	TGA-element	AACGAC	969	975	949	995	6	-	Brassica oleracea	auxin-responsive element	Phytohormone	Auxin
Solyc02T002924.1	Box II	TGGTAATAA	613	622	593	642	9	-	Solanum tuberosum	part of a light responsive element	Environment	Light
Solyc02T002924.1	ARE	AAACCA	1828	1834	1808	1854	6	-	Zea mays	cis-acting regulatory element essential for the anaerobic induction	Environment	Anaerobic stress
Solyc02T002924.1	ARE	AAACCA	1894	1900	1874	1920	6	+	Zea mays	cis-acting regulatory element essential for the anaerobic induction	Environment	Anaerobic stress
Solyc02T002924.1	LTR	CCGAAA	794	800	774	820	6	+	Hordeum vulgare	cis-acting element involved in low-temperature responsiveness	Environment	Low-temperature stress
Solyc02T002924.1	LTR	CCGAAA	830	836	810	856	6	-	Hordeum vulgare	cis-acting element involved in low-temperature responsiveness	Environment	Low-temperature stress
Solyc02T002924.1	G-Box	TCCACATGGCA	21	31	1	51	10	-	Triticum aestivum	cis-acting regulatory element involved in light responsiveness	Environment	Light
Solyc02T002924.1	G-Box	CACGTT	128	134	108	154	6	+	Pisum sativum	cis-acting regulatory element involved in light responsiveness	Environment	Light
Solyc02T002924.1	G-Box	CACGTT	1865	1871	1845	1891	6	+	Pisum sativum	cis-acting regulatory element involved in light responsiveness	Environment	Light
Solyc02T002924.1	GATA-motif	AAGGATAAGG	501	510	481	530	9	+	Solanum tuberosum	part of a light responsive element	Environment	Light
Solyc02T002924.1	GATA-motif	GATAGGA	1575	1582	1555	1602	7	-	Arabidopsis thaliana	part of a light responsive element	Environment	Light
Solyc07T000272.1	AuxRR-core	GGTCCAT	1353	1360	1333	1380	7	-	Nicotiana tabacum	cis-acting regulatory element involved in auxin responsiveness	Phytohormone	Auxin
Solyc07T000272.1	G-box	TACGTG	58	64	38	84	6	-	Arabidopsis thaliana	cis-acting regulatory element involved in light responsiveness	Environment	Light
Solyc07T000272.1	G-box	CACGAC	1236	1242	1216	1262	6	-	Zea mays	cis-acting regulatory element involved in light responsiveness	Environment	Light
Solyc07T000272.1	GA-motif	ATAGATAA	902	910	882	930	8	-	Arabidopsis thaliana	part of a light responsive element	Environment	Light
Solyc07T000272.1	GA-motif	ATAGATAA	1289	1297	1269	1317	8	+	Arabidopsis thaliana	part of a light responsive element	Environment	Light
Solyc07T000272.1	chs-CMA1a	TTACTTAA	422	430	402	450	8	+	Daucus carota	part of a light responsive element	Environment	Light
Solyc07T000272.1	chs-CMA1a	TTACTTAA	462	470	442	490	8	-	Daucus carota	part of a light responsive element	Environment	Light
Solyc07T000272.1	TCA-element	CCATCTTTTT	1347	1356	1327	1376	9	-	Nicotiana tabacum	cis-acting element involved in salicylic acid responsiveness	Phytohormone	Salicylic acid
Solyc07T000272.1	P-box	CCTTTTG	1969	1976	1949	1996	7	+	Oryza sativa	gibberellin-responsive element	Phytohormone	Gibberellin
Solyc07T000272.1	WUN-motif	AAATTTCCT	555	564	535	584	9	-	Brassica oleracea	wound-responsive element	Environment	Wound stress
Solyc07T000272.1	WUN-motif	AAATTTCCT	572	581	552	601	9	-	Brassica oleracea	wound-responsive element	Environment	Wound stress
Solyc07T000272.1	ABRE	ACGTG	58	63	38	83	5	-	Arabidopsis thaliana	cis-acting element involved in the abscisic acid responsiveness	Phytohormone	Abscisic acid
Solyc07T000272.1	Box 4	ATTAAT	265	271	245	291	6	+	Petroselinum crispum	part of a conserved DNA module involved in light responsiveness	Environment	Light
Solyc07T000272.1	Box 4	ATTAAT	369	375	349	395	6	+	Petroselinum crispum	part of a conserved DNA module involved in light responsiveness	Environment	Light
Solyc07T000272.1	Box 4	ATTAAT	436	442	416	462	6	+	Petroselinum crispum	part of a conserved DNA module involved in light responsiveness	Environment	Light
Solyc07T000272.1	Box 4	ATTAAT	529	535	509	555	6	+	Petroselinum crispum	part of a conserved DNA module involved in light responsiveness	Environment	Light
Solyc07T000272.1	Box 4	ATTAAT	1168	1174	1148	1194	6	-	Petroselinum crispum	part of a conserved DNA module involved in light responsiveness	Environment	Light
Solyc07T000272.1	CGTCA-motif	CGTCA	9	14	-11	34	5	-	Hordeum vulgare	cis-acting regulatory element involved in the MeJA-responsiveness	Environment	MeJA
Solyc07T000272.1	CGTCA-motif	CGTCA	974	979	954	999	5	+	Hordeum vulgare	cis-acting regulatory element involved in the MeJA-responsiveness	Environment	MeJA
Solyc07T000272.1	CGTCA-motif	CGTCA	1259	1264	1239	1284	5	+	Hordeum vulgare	cis-acting regulatory element involved in the MeJA-responsiveness	Environment	MeJA
Solyc07T000272.1	CGTCA-motif	CGTCA	1674	1679	1654	1699	5	+	Hordeum vulgare	cis-acting regulatory element involved in the MeJA-responsiveness	Environment	MeJA
Solyc07T000272.1	CGTCA-motif	CGTCA	1702	1707	1682	1727	5	+	Hordeum vulgare	cis-acting regulatory element involved in the MeJA-responsiveness	Environment	MeJA
Solyc07T000272.1	ARE	AAACCA	1004	1010	984	1030	6	+	Zea mays	cis-acting regulatory element essential for the anaerobic induction	Environment	Anaerobic stress
Solyc07T000272.1	ARE	AAACCA	1439	1445	1419	1465	6	+	Zea mays	cis-acting regulatory element essential for the anaerobic induction	Environment	Anaerobic stress
Solyc07T000272.1	TGA-element	AACGAC	295	301	275	321	6	-	Brassica oleracea	auxin-responsive element	Phytohormone	Auxin
Solyc07T000272.1	TGACG-motif	TGACG	9	14	-11	34	5	+	Hordeum vulgare	cis-acting regulatory element involved in the MeJA-responsiveness	Environment	MeJA
Solyc07T000272.1	TGACG-motif	TGACG	974	979	954	999	5	-	Hordeum vulgare	cis-acting regulatory element involved in the MeJA-responsiveness	Environment	MeJA
Solyc07T000272.1	TGACG-motif	TGACG	1259	1264	1239	1284	5	-	Hordeum vulgare	cis-acting regulatory element involved in the MeJA-responsiveness	Environment	MeJA
Solyc07T000272.1	TGACG-motif	TGACG	1674	1679	1654	1699	5	-	Hordeum vulgare	cis-acting regulatory element involved in the MeJA-responsiveness	Environment	MeJA
Solyc07T000272.1	TGACG-motif	TGACG	1702	1707	1682	1727	5	-	Hordeum vulgare	cis-acting regulatory element involved in the MeJA-responsiveness	Environment	MeJA
Solyc07T000272.1	GARE-motif	TCTGTTG	512	519	492	539	7	+	Brassica oleracea	gibberellin-responsive element	Phytohormone	Gibberellin
Solyc07T000272.1	GATA-motif	AAGATAAGATT	1867	1877	1847	1897	10	-	Arabidopsis thaliana	part of a light responsive element	Environment	Light
Solyc07T000272.1	GATA-motif	GATAGGG	1993	2000	1973	2020	7	-	Pisum sativum	part of a light responsive element	Environment	Light
Solyc07T002783.1	ABRE	ACGTG	43	48	23	68	5	+	Arabidopsis thaliana	cis-acting element involved in the abscisic acid responsiveness	Phytohormone	Abscisic acid
Solyc07T002783.1	ABRE	ACGTG	401	406	381	426	5	-	Arabidopsis thaliana	cis-acting element involved in the abscisic acid responsiveness	Phytohormone	Abscisic acid
Solyc07T002783.1	ATCT-motif	AATCTAATCC	1241	1250	1221	1270	9	-	Pisum sativum	part of a conserved DNA module involved in light responsiveness	Environment	Light
Solyc07T002783.1	G-box	CAGACGTGGCA	40	50	20	70	10	+	Nicotiana plumbaginifolia	cis-acting regulatory element involved in light responsiveness	Environment	Light
Solyc07T002783.1	G-box	TACGTG	42	48	22	68	6	+	Arabidopsis thaliana	cis-acting regulatory element involved in light responsiveness	Environment	Light
Solyc07T002783.1	GT1-motif	GGTTAAT	122	129	102	149	7	-	Avena sativa	light responsive element	Environment	Light
Solyc07T002783.1	GT1-motif	GGTTAA	123	129	103	149	6	-	Arabidopsis thaliana	light responsive element	Environment	Light
Solyc07T002783.1	GT1-motif	GGTTAA	1893	1899	1873	1919	6	-	Arabidopsis thaliana	light responsive element	Environment	Light
Solyc07T002783.1	P-box	CCTTTTG	1355	1362	1335	1382	7	+	Oryza sativa	gibberellin-responsive element	Phytohormone	Gibberellin
Solyc07T002783.1	ACE	GACACGTATG	40	49	20	69	9	-	Petroselinum crispum	cis-acting element involved in light responsiveness	Environment	Light
Solyc07T002783.1	chs-CMA1a	TTACTTAA	367	375	347	395	8	+	Daucus carota	part of a light responsive element	Environment	Light
Solyc07T002783.1	GATA-motif	GATAGGG	1792	1799	1772	1819	7	+	Pisum sativum	part of a light responsive element	Environment	Light
Solyc07T002783.1	GARE-motif	TCTGTTG	810	817	790	837	7	+	Brassica oleracea	gibberellin-responsive element	Phytohormone	Gibberellin
Solyc07T002783.1	G-Box	CACGTT	401	407	381	427	6	+	Pisum sativum	cis-acting regulatory element involved in light responsiveness	Environment	Light
Solyc07T002783.1	ARE	AAACCA	1258	1264	1238	1284	6	-	Zea mays	cis-acting regulatory element essential for the anaerobic induction	Environment	Anaerobic stress
Solyc07T002783.1	ARE	AAACCA	1268	1274	1248	1294	6	+	Zea mays	cis-acting regulatory element essential for the anaerobic induction	Environment	Anaerobic stress
Solyc07T002783.1	TGA-element	AACGAC	1838	1844	1818	1864	6	-	Brassica oleracea	auxin-responsive element	Phytohormone	Auxin
Solyc07T002783.1	Box 4	ATTAAT	264	270	244	290	6	+	Petroselinum crispum	part of a conserved DNA module involved in light responsiveness	Environment	Light
Solyc07T002783.1	Box 4	ATTAAT	447	453	427	473	6	+	Petroselinum crispum	part of a conserved DNA module involved in light responsiveness	Environment	Light
Solyc07T002783.1	Box 4	ATTAAT	467	473	447	493	6	+	Petroselinum crispum	part of a conserved DNA module involved in light responsiveness	Environment	Light
Solyc07T002783.1	Box 4	ATTAAT	482	488	462	508	6	+	Petroselinum crispum	part of a conserved DNA module involved in light responsiveness	Environment	Light
Solyc07T002783.1	Box 4	ATTAAT	486	492	466	512	6	+	Petroselinum crispum	part of a conserved DNA module involved in light responsiveness	Environment	Light
Solyc07T002783.1	Box 4	ATTAAT	785	791	765	811	6	+	Petroselinum crispum	part of a conserved DNA module involved in light responsiveness	Environment	Light
Solyc07T002783.1	Box 4	ATTAAT	860	866	840	886	6	+	Petroselinum crispum	part of a conserved DNA module involved in light responsiveness	Environment	Light
Solyc07T002783.1	Box 4	ATTAAT	1190	1196	1170	1216	6	-	Petroselinum crispum	part of a conserved DNA module involved in light responsiveness	Environment	Light
Solyc07T002783.1	Box 4	ATTAAT	1252	1258	1232	1278	6	-	Petroselinum crispum	part of a conserved DNA module involved in light responsiveness	Environment	Light
Solyc07T002783.1	Box 4	ATTAAT	1343	1349	1323	1369	6	-	Petroselinum crispum	part of a conserved DNA module involved in light responsiveness	Environment	Light
Solyc07T002783.1	Box 4	ATTAAT	1538	1544	1518	1564	6	-	Petroselinum crispum	part of a conserved DNA module involved in light responsiveness	Environment	Light
Solyc07T002783.1	Box 4	ATTAAT	1544	1550	1524	1570	6	-	Petroselinum crispum	part of a conserved DNA module involved in light responsiveness	Environment	Light
Solyc07T002783.1	Box 4	ATTAAT	1810	1816	1790	1836	6	-	Petroselinum crispum	part of a conserved DNA module involved in light responsiveness	Environment	Light
Solyc09T002320.2	ATC-motif	TGCTATCCA	1178	1187	1158	1207	9	-	Pisum sativum	part of a conserved DNA module involved in light responsiveness	Environment	Light
Solyc09T002320.2	AuxRR-core	GGTCCAT	836	843	816	863	7	+	Nicotiana tabacum	cis-acting regulatory element involved in auxin responsiveness	Phytohormone	Auxin
Solyc09T002320.2	GT1-motif	GGTTAAT	775	782	755	802	7	-	Avena sativa	light responsive element	Environment	Light
Solyc09T002320.2	GT1-motif	GGTTAA	776	782	756	802	6	-	Arabidopsis thaliana	light responsive element	Environment	Light
Solyc09T002320.2	AE-box	AGAAACAA	423	431	403	451	8	+	Arabidopsis thaliana	part of a module for light response	Environment	Light
Solyc09T002320.2	ARE	AAACCA	1874	1880	1854	1900	6	+	Zea mays	cis-acting regulatory element essential for the anaerobic induction	Environment	Anaerobic stress
Solyc09T002320.2	CGTCA-motif	CGTCA	301	306	281	326	5	+	Hordeum vulgare	cis-acting regulatory element involved in the MeJA-responsiveness	Environment	MeJA
Solyc09T002320.2	CGTCA-motif	CGTCA	1753	1758	1733	1778	5	-	Hordeum vulgare	cis-acting regulatory element involved in the MeJA-responsiveness	Environment	MeJA
Solyc09T002320.2	CGTCA-motif	CGTCA	1784	1789	1764	1809	5	+	Hordeum vulgare	cis-acting regulatory element involved in the MeJA-responsiveness	Environment	MeJA
Solyc09T002320.2	TGACG-motif	TGACG	301	306	281	326	5	-	Hordeum vulgare	cis-acting regulatory element involved in the MeJA-responsiveness	Environment	MeJA
Solyc09T002320.2	TGACG-motif	TGACG	1753	1758	1733	1778	5	+	Hordeum vulgare	cis-acting regulatory element involved in the MeJA-responsiveness	Environment	MeJA
Solyc09T002320.2	TGACG-motif	TGACG	1784	1789	1764	1809	5	-	Hordeum vulgare	cis-acting regulatory element involved in the MeJA-responsiveness	Environment	MeJA
Solyc09T002320.2	Box 4	ATTAAT	1240	1246	1220	1266	6	-	Petroselinum crispum	part of a conserved DNA module involved in light responsiveness	Environment	Light
Solyc10T000071.2	TCA-element	CCATCTTTTT	1635	1644	1615	1664	9	-	Nicotiana tabacum	cis-acting element involved in salicylic acid responsiveness	Phytohormone	Salicylic acid
Solyc10T000071.2	GC-motif	CCCCCG	980	986	960	1006	6	+	Zea mays	enhancer-like element involved in anoxic specific inducibility	Environment	Anoxic stress
Solyc10T000071.2	ABRE	ACGTG	643	648	623	668	5	+	Arabidopsis thaliana	cis-acting element involved in the abscisic acid responsiveness	Phytohormone	Abscisic acid
Solyc10T000071.2	ABRE	ACGTG	1097	1102	1077	1122	5	-	Arabidopsis thaliana	cis-acting element involved in the abscisic acid responsiveness	Phytohormone	Abscisic acid
Solyc10T000071.2	3-AF1 binding site	TAAGAGAGGAA	1032	1042	1012	1062	10	-	Solanum tuberosum	light responsive element	Environment	Light
Solyc10T000071.2	LAMP-element	CTTTATCA	1180	1188	1160	1208	8	+	Pisum sativum	part of a light responsive element	Environment	Light
Solyc10T000071.2	Box 4	ATTAAT	109	115	89	135	6	+	Petroselinum crispum	part of a conserved DNA module involved in light responsiveness	Environment	Light
Solyc10T000071.2	Box 4	ATTAAT	418	424	398	444	6	+	Petroselinum crispum	part of a conserved DNA module involved in light responsiveness	Environment	Light
Solyc10T000071.2	Box 4	ATTAAT	462	468	442	488	6	+	Petroselinum crispum	part of a conserved DNA module involved in light responsiveness	Environment	Light
Solyc10T000071.2	Box 4	ATTAAT	474	480	454	500	6	+	Petroselinum crispum	part of a conserved DNA module involved in light responsiveness	Environment	Light
Solyc10T000071.2	Box 4	ATTAAT	483	489	463	509	6	+	Petroselinum crispum	part of a conserved DNA module involved in light responsiveness	Environment	Light
Solyc10T000071.2	Box 4	ATTAAT	542	548	522	568	6	+	Petroselinum crispum	part of a conserved DNA module involved in light responsiveness	Environment	Light
Solyc10T000071.2	Box 4	ATTAAT	1320	1326	1300	1346	6	-	Petroselinum crispum	part of a conserved DNA module involved in light responsiveness	Environment	Light
Solyc10T000071.2	Box 4	ATTAAT	1376	1382	1356	1402	6	-	Petroselinum crispum	part of a conserved DNA module involved in light responsiveness	Environment	Light
Solyc10T000071.2	Box 4	ATTAAT	1646	1652	1626	1672	6	-	Petroselinum crispum	part of a conserved DNA module involved in light responsiveness	Environment	Light
Solyc10T000071.2	Box 4	ATTAAT	1739	1745	1719	1765	6	-	Petroselinum crispum	part of a conserved DNA module involved in light responsiveness	Environment	Light
Solyc10T000071.2	TCT-motif	TCTTAC	1886	1892	1866	1912	6	-	Arabidopsis thaliana	part of a light responsive element	Environment	Light
Solyc10T000071.2	CGTCA-motif	CGTCA	1411	1416	1391	1436	5	-	Hordeum vulgare	cis-acting regulatory element involved in the MeJA-responsiveness	Environment	MeJA
Solyc10T000071.2	GTGGC-motif	CATCGTGTGGC	941	951	921	971	10	-	Arabidopsis thaliana	part of a light responsive element	Environment	Light
Solyc10T000071.2	TGACG-motif	TGACG	1411	1416	1391	1436	5	+	Hordeum vulgare	cis-acting regulatory element involved in the MeJA-responsiveness	Environment	MeJA
Solyc10T000071.2	G-Box	CACGTT	642	648	622	668	6	-	Pisum sativum	cis-acting regulatory element involved in light responsiveness	Environment	Light
Solyc10T000071.2	G-Box	CACGTT	1097	1103	1077	1123	6	+	Pisum sativum	cis-acting regulatory element involved in light responsiveness	Environment	Light
Solyc10T000071.2	GATA-motif	AAGGATAAGG	545	554	525	574	9	+	Solanum tuberosum	part of a light responsive element	Environment	Light
Solyc10T000071.2	GATA-motif	AAGATAAGATT	1382	1392	1362	1412	10	-	Arabidopsis thaliana	part of a light responsive element	Environment	Light
Solyc10T001041.2	ABRE	ACGTG	370	375	350	395	5	-	Arabidopsis thaliana	cis-acting element involved in the abscisic acid responsiveness	Phytohormone	Abscisic acid
Solyc10T001041.2	ABRE	ACGTG	1300	1305	1280	1325	5	+	Arabidopsis thaliana	cis-acting element involved in the abscisic acid responsiveness	Phytohormone	Abscisic acid
Solyc10T001041.2	ABRE	ACGTG	1749	1754	1729	1774	5	+	Arabidopsis thaliana	cis-acting element involved in the abscisic acid responsiveness	Phytohormone	Abscisic acid
Solyc10T001041.2	ABRE	ACGTG	1884	1889	1864	1909	5	-	Arabidopsis thaliana	cis-acting element involved in the abscisic acid responsiveness	Phytohormone	Abscisic acid
Solyc10T001041.2	TC-rich repeats	GTTTTCTTAC	507	516	487	536	9	+	Nicotiana tabacum	cis-acting element involved in defense and stress responsiveness	Environment	Mixed stress
Solyc10T001041.2	TCA-element	CCATCTTTTT	1355	1364	1335	1384	9	+	Nicotiana tabacum	cis-acting element involved in salicylic acid responsiveness	Phytohormone	Salicylic acid
Solyc10T001041.2	AT1-motif	AATTATTTTTTATT	77	90	57	110	13	+	Solanum tuberosum	part of a light responsive module	Environment	Light
Solyc10T001041.2	AE-box	AGAAACAA	1316	1324	1296	1344	8	-	Arabidopsis thaliana	part of a module for light response	Environment	Light
Solyc10T001041.2	I-box	atGATAAGGTC	1200	1211	1180	1231	11	-	Helianthus annuus	part of a light responsive element	Environment	Light
Solyc10T001041.2	G-box	TAACACGTAG	367	376	347	396	9	+	Brassica oleracea	cis-acting regulatory element involved in light responsiveness	Environment	Light
Solyc10T001041.2	G-box	TACGTG	370	376	350	396	6	-	Arabidopsis thaliana	cis-acting regulatory element involved in light responsiveness	Environment	Light
Solyc10T001041.2	G-box	TAACACGTAG	1298	1307	1278	1327	9	-	Brassica oleracea	cis-acting regulatory element involved in light responsiveness	Environment	Light
Solyc10T001041.2	G-box	TACGTG	1884	1890	1864	1910	6	-	Arabidopsis thaliana	cis-acting regulatory element involved in light responsiveness	Environment	Light
Solyc10T001041.2	GT1-motif	GGTTAAT	1409	1416	1389	1436	7	-	Avena sativa	light responsive element	Environment	Light
Solyc10T001041.2	GT1-motif	GGTTAA	1410	1416	1390	1436	6	-	Arabidopsis thaliana	light responsive element	Environment	Light
Solyc10T001041.2	G-Box	CACGTT	1299	1305	1279	1325	6	-	Pisum sativum	cis-acting regulatory element involved in light responsiveness	Environment	Light
Solyc10T001041.2	G-Box	CACGTT	1748	1754	1728	1774	6	-	Pisum sativum	cis-acting regulatory element involved in light responsiveness	Environment	Light
Solyc10T001041.2	Box II	ACACGTTGT	1297	1306	1277	1326	9	-	Sinapis alba	part of a light responsive element	Environment	Light
Solyc10T001041.2	ARE	AAACCA	495	501	475	521	6	-	Zea mays	cis-acting regulatory element essential for the anaerobic induction	Environment	Anaerobic stress
Solyc10T001041.2	LTR	CCGAAA	517	523	497	543	6	-	Hordeum vulgare	cis-acting element involved in low-temperature responsiveness	Environment	Low-temperature stress
Solyc10T001041.2	TCT-motif	TCTTAC	66	72	46	92	6	-	Arabidopsis thaliana	part of a light responsive element	Environment	Light
Solyc10T001041.2	TCT-motif	TCTTAC	511	517	491	537	6	+	Arabidopsis thaliana	part of a light responsive element	Environment	Light
Solyc10T001041.2	Box 4	ATTAAT	922	928	902	948	6	+	Petroselinum crispum	part of a conserved DNA module involved in light responsiveness	Environment	Light
