# Supplementary material for: CLC gene family in Solanum lycopersicum: genome-wide identification, expression, and evolutionary analysis of tomato in response to salinity and Cd stress
Source: Front Plant Sci. 2025 Apr 29;16:1547723. doi: 10.3389/fpls.2025.1547723 (PMC12069385; doi:10.3389/fpls.2025.1547723)
Supplement: Supplementary file 6 [file Table5.xlsx]

## Sheet: Sheet1
#node	identifier	category	term ID	term description
A0A3Q7FID6	4081.A0A3Q7FID6	GO Process	GO:0006810	Transport
A0A3Q7FID6	4081.A0A3Q7FID6	GO Process	GO:0006857	Oligopeptide transport
A0A3Q7FID6	4081.A0A3Q7FID6	GO Process	GO:0008104	Protein localization
A0A3Q7FID6	4081.A0A3Q7FID6	GO Process	GO:0009987	Cellular process
A0A3Q7FID6	4081.A0A3Q7FID6	GO Process	GO:0015031	Protein transport
A0A3Q7FID6	4081.A0A3Q7FID6	GO Process	GO:0015833	Peptide transport
A0A3Q7FID6	4081.A0A3Q7FID6	GO Process	GO:0033036	Macromolecule localization
A0A3Q7FID6	4081.A0A3Q7FID6	GO Process	GO:0035672	Oligopeptide transmembrane transport
A0A3Q7FID6	4081.A0A3Q7FID6	GO Process	GO:0042886	Amide transport
A0A3Q7FID6	4081.A0A3Q7FID6	GO Process	GO:0045184	Establishment of protein localization
A0A3Q7FID6	4081.A0A3Q7FID6	GO Process	GO:0051179	Localization
A0A3Q7FID6	4081.A0A3Q7FID6	GO Process	GO:0051234	Establishment of localization
A0A3Q7FID6	4081.A0A3Q7FID6	GO Process	GO:0051641	Cellular localization
A0A3Q7FID6	4081.A0A3Q7FID6	GO Process	GO:0055085	Transmembrane transport
A0A3Q7FID6	4081.A0A3Q7FID6	GO Process	GO:0070727	Cellular macromolecule localization
A0A3Q7FID6	4081.A0A3Q7FID6	GO Process	GO:0071702	Organic substance transport
A0A3Q7FID6	4081.A0A3Q7FID6	GO Process	GO:0071705	Nitrogen compound transport
A0A3Q7FID6	4081.A0A3Q7FID6	GO Function	GO:0005215	Transporter activity
A0A3Q7FID6	4081.A0A3Q7FID6	GO Function	GO:0022857	Transmembrane transporter activity
A0A3Q7FID6	4081.A0A3Q7FID6	GO Function	GO:0035673	Oligopeptide transmembrane transporter activity
A0A3Q7FID6	4081.A0A3Q7FID6	GO Function	GO:0042887	Amide transmembrane transporter activity
A0A3Q7FID6	4081.A0A3Q7FID6	GO Function	GO:1904680	Peptide transmembrane transporter activity
A0A3Q7FID6	4081.A0A3Q7FID6	GO Component	GO:0005886	Plasma membrane
A0A3Q7FID6	4081.A0A3Q7FID6	GO Component	GO:0005887	Integral component of plasma membrane
A0A3Q7FID6	4081.A0A3Q7FID6	GO Component	GO:0016020	Membrane
A0A3Q7FID6	4081.A0A3Q7FID6	GO Component	GO:0016021	Integral component of membrane
A0A3Q7FID6	4081.A0A3Q7FID6	GO Component	GO:0031224	Intrinsic component of membrane
A0A3Q7FID6	4081.A0A3Q7FID6	GO Component	GO:0031226	Intrinsic component of plasma membrane
A0A3Q7FID6	4081.A0A3Q7FID6	GO Component	GO:0071944	Cell periphery
A0A3Q7FID6	4081.A0A3Q7FID6	GO Component	GO:0110165	Cellular anatomical entity
A0A3Q7FID6	4081.A0A3Q7FID6	STRING clusters	CL:35997	RING/Ubox like zinc-binding domain, and Myb family transcription factor HRS1-like
A0A3Q7FID6	4081.A0A3Q7FID6	COMPARTMENTS	GOCC:0016020	Membrane
A0A3Q7FID6	4081.A0A3Q7FID6	COMPARTMENTS	GOCC:0110165	Cellular anatomical entity
A0A3Q7FID6	4081.A0A3Q7FID6	UniProt Keywords	KW-0472	Membrane
A0A3Q7FID6	4081.A0A3Q7FID6	UniProt Keywords	KW-0489	Methyltransferase
A0A3Q7FID6	4081.A0A3Q7FID6	UniProt Keywords	KW-0694	RNA-binding
A0A3Q7FID6	4081.A0A3Q7FID6	UniProt Keywords	KW-0808	Transferase
A0A3Q7FID6	4081.A0A3Q7FID6	UniProt Keywords	KW-0812	Transmembrane
A0A3Q7FID6	4081.A0A3Q7FID6	UniProt Keywords	KW-0949	S-adenosyl-L-methionine
A0A3Q7FID6	4081.A0A3Q7FID6	UniProt Keywords	KW-1133	Transmembrane helix
A0A3Q7FID6	4081.A0A3Q7FID6	Pfam	PF01189	16S rRNA methyltransferase RsmB/F
A0A3Q7FID6	4081.A0A3Q7FID6	Pfam	PF03169	OPT oligopeptide transporter protein
A0A3Q7FID6	4081.A0A3Q7FID6	InterPro	IPR001678	SAM-dependent methyltransferase RsmB/NOP2-type
A0A3Q7FID6	4081.A0A3Q7FID6	InterPro	IPR004648	Tetrapeptide transporter, OPT1/isp4
A0A3Q7FID6	4081.A0A3Q7FID6	InterPro	IPR004813	Oligopeptide transporter, OPT superfamily
A0A3Q7FID6	4081.A0A3Q7FID6	InterPro	IPR023267	RNA (C5-cytosine) methyltransferase
A0A3Q7FID6	4081.A0A3Q7FID6	InterPro	IPR023269	RNA (C5-cytosine) methyltransferase, subfamily 9
A0A3Q7FID6	4081.A0A3Q7FID6	InterPro	IPR029063	S-adenosyl-L-methionine-dependent methyltransferase superfamily
A0A3Q7I061	4081.A0A3Q7I061	GO Process	GO:0009909	Regulation of flower development
A0A3Q7I061	4081.A0A3Q7I061	GO Process	GO:0048580	Regulation of post-embryonic development
A0A3Q7I061	4081.A0A3Q7I061	GO Process	GO:0048831	Regulation of shoot system development
A0A3Q7I061	4081.A0A3Q7I061	GO Process	GO:0050789	Regulation of biological process
A0A3Q7I061	4081.A0A3Q7I061	GO Process	GO:0050793	Regulation of developmental process
A0A3Q7I061	4081.A0A3Q7I061	GO Process	GO:0051239	Regulation of multicellular organismal process
A0A3Q7I061	4081.A0A3Q7I061	GO Process	GO:0065007	Biological regulation
A0A3Q7I061	4081.A0A3Q7I061	GO Process	GO:2000026	Regulation of multicellular organismal development
A0A3Q7I061	4081.A0A3Q7I061	GO Process	GO:2000241	Regulation of reproductive process
A0A3Q7I061	4081.A0A3Q7I061	GO Function	GO:0005488	Binding
A0A3Q7I061	4081.A0A3Q7I061	GO Function	GO:0008270	Zinc ion binding
A0A3Q7I061	4081.A0A3Q7I061	GO Function	GO:0043167	Ion binding
A0A3Q7I061	4081.A0A3Q7I061	GO Function	GO:0043169	Cation binding
A0A3Q7I061	4081.A0A3Q7I061	GO Function	GO:0046872	Metal ion binding
A0A3Q7I061	4081.A0A3Q7I061	GO Function	GO:0046914	Transition metal ion binding
A0A3Q7I061	4081.A0A3Q7I061	GO Component	GO:0005622	Intracellular anatomical structure
A0A3Q7I061	4081.A0A3Q7I061	GO Component	GO:0005634	Nucleus
A0A3Q7I061	4081.A0A3Q7I061	GO Component	GO:0043226	Organelle
A0A3Q7I061	4081.A0A3Q7I061	GO Component	GO:0043227	Membrane-bounded organelle
A0A3Q7I061	4081.A0A3Q7I061	GO Component	GO:0043229	Intracellular organelle
A0A3Q7I061	4081.A0A3Q7I061	GO Component	GO:0043231	Intracellular membrane-bounded organelle
A0A3Q7I061	4081.A0A3Q7I061	GO Component	GO:0110165	Cellular anatomical entity
A0A3Q7I061	4081.A0A3Q7I061	STRING clusters	CL:48372	Mixed, incl. CBS domain, and Haemolysin-III related
A0A3Q7I061	4081.A0A3Q7I061	STRING clusters	CL:48377	Mixed, incl. Chloride, and ABA/WDS induced protein
A0A3Q7I061	4081.A0A3Q7I061	STRING clusters	CL:48379	Mixed, incl. Chloride, and Transmembrane protein 41A/B
A0A3Q7I061	4081.A0A3Q7I061	STRING clusters	CL:48381	Mixed, incl. Chloride, and Aminopeptidase N-like , N-terminal domain
A0A3Q7I061	4081.A0A3Q7I061	STRING clusters	CL:48383	Chloride, and Aminopeptidase N-like , N-terminal domain
A0A3Q7I061	4081.A0A3Q7I061	Reactome	MAP-109582	Hemostasis
A0A3Q7I061	4081.A0A3Q7I061	Reactome	MAP-983231	Factors involved in megakaryocyte development and platelet production
A0A3Q7I061	4081.A0A3Q7I061	COMPARTMENTS	GOCC:0005622	Intracellular
A0A3Q7I061	4081.A0A3Q7I061	COMPARTMENTS	GOCC:0005634	Nucleus
A0A3Q7I061	4081.A0A3Q7I061	COMPARTMENTS	GOCC:0043226	Organelle
A0A3Q7I061	4081.A0A3Q7I061	COMPARTMENTS	GOCC:0043227	Membrane-bounded organelle
A0A3Q7I061	4081.A0A3Q7I061	COMPARTMENTS	GOCC:0043229	Intracellular organelle
A0A3Q7I061	4081.A0A3Q7I061	COMPARTMENTS	GOCC:0043231	Intracellular membrane-bounded organelle
A0A3Q7I061	4081.A0A3Q7I061	COMPARTMENTS	GOCC:0110165	Cellular anatomical entity
A0A3Q7I061	4081.A0A3Q7I061	UniProt Keywords	KW-0479	Metal-binding
A0A3Q7I061	4081.A0A3Q7I061	UniProt Keywords	KW-0539	Nucleus
A0A3Q7I061	4081.A0A3Q7I061	UniProt Keywords	KW-0862	Zinc
A0A3Q7I061	4081.A0A3Q7I061	UniProt Keywords	KW-0863	Zinc-finger
A0A3Q7I061	4081.A0A3Q7I061	Pfam	PF06203	CCT motif
A0A3Q7I061	4081.A0A3Q7I061	InterPro	IPR000315	B-box-type zinc finger
A0A3Q7I061	4081.A0A3Q7I061	InterPro	IPR010402	CCT domain
A0A3Q7I061	4081.A0A3Q7I061	InterPro	IPR045281	Zinc finger protein CONSTANS-like
A0A3Q7I061	4081.A0A3Q7I061	SMART	SM00336	B-Box-type zinc finger
A0A3Q7I674	4081.A0A3Q7I674	GO Process	GO:0006810	Transport
A0A3Q7I674	4081.A0A3Q7I674	GO Process	GO:0009987	Cellular process
A0A3Q7I674	4081.A0A3Q7I674	GO Process	GO:0010256	Endomembrane system organization
A0A3Q7I674	4081.A0A3Q7I674	GO Process	GO:0016043	Cellular component organization
A0A3Q7I674	4081.A0A3Q7I674	GO Process	GO:0016192	Vesicle-mediated transport
A0A3Q7I674	4081.A0A3Q7I674	GO Process	GO:0051179	Localization
A0A3Q7I674	4081.A0A3Q7I674	GO Process	GO:0051234	Establishment of localization
A0A3Q7I674	4081.A0A3Q7I674	GO Process	GO:0071840	Cellular component organization or biogenesis
A0A3Q7I674	4081.A0A3Q7I674	GO Function	GO:0005215	Transporter activity
A0A3Q7I674	4081.A0A3Q7I674	GO Function	GO:0005319	Lipid transporter activity
A0A3Q7I674	4081.A0A3Q7I674	GO Function	GO:0005548	Phospholipid transporter activity
A0A3Q7I674	4081.A0A3Q7I674	GO Function	GO:0140303	Intramembrane lipid transporter activity
A0A3Q7I674	4081.A0A3Q7I674	GO Component	GO:0005622	Intracellular anatomical structure
A0A3Q7I674	4081.A0A3Q7I674	GO Component	GO:0005737	Cytoplasm
A0A3Q7I674	4081.A0A3Q7I674	GO Component	GO:0005783	Endoplasmic reticulum
A0A3Q7I674	4081.A0A3Q7I674	GO Component	GO:0005789	Endoplasmic reticulum membrane
A0A3Q7I674	4081.A0A3Q7I674	GO Component	GO:0012505	Endomembrane system
A0A3Q7I674	4081.A0A3Q7I674	GO Component	GO:0016020	Membrane
A0A3Q7I674	4081.A0A3Q7I674	GO Component	GO:0016021	Integral component of membrane
A0A3Q7I674	4081.A0A3Q7I674	GO Component	GO:0031090	Organelle membrane
A0A3Q7I674	4081.A0A3Q7I674	GO Component	GO:0031224	Intrinsic component of membrane
A0A3Q7I674	4081.A0A3Q7I674	GO Component	GO:0031984	Organelle subcompartment
A0A3Q7I674	4081.A0A3Q7I674	GO Component	GO:0042175	Nuclear outer membrane-endoplasmic reticulum membrane network
A0A3Q7I674	4081.A0A3Q7I674	GO Component	GO:0043226	Organelle
A0A3Q7I674	4081.A0A3Q7I674	GO Component	GO:0043227	Membrane-bounded organelle
A0A3Q7I674	4081.A0A3Q7I674	GO Component	GO:0043229	Intracellular organelle
A0A3Q7I674	4081.A0A3Q7I674	GO Component	GO:0043231	Intracellular membrane-bounded organelle
A0A3Q7I674	4081.A0A3Q7I674	GO Component	GO:0098827	Endoplasmic reticulum subcompartment
A0A3Q7I674	4081.A0A3Q7I674	GO Component	GO:0110165	Cellular anatomical entity
A0A3Q7I674	4081.A0A3Q7I674	STRING clusters	CL:48372	Mixed, incl. CBS domain, and Haemolysin-III related
A0A3Q7I674	4081.A0A3Q7I674	STRING clusters	CL:48377	Mixed, incl. Chloride, and ABA/WDS induced protein
A0A3Q7I674	4081.A0A3Q7I674	STRING clusters	CL:48379	Mixed, incl. Chloride, and Transmembrane protein 41A/B
A0A3Q7I674	4081.A0A3Q7I674	STRING clusters	CL:48381	Mixed, incl. Chloride, and Aminopeptidase N-like , N-terminal domain
A0A3Q7I674	4081.A0A3Q7I674	STRING clusters	CL:48383	Chloride, and Aminopeptidase N-like , N-terminal domain
A0A3Q7I674	4081.A0A3Q7I674	STRING clusters	CL:48386	Chloride, and Aminopeptidase N-like , N-terminal domain
A0A3Q7I674	4081.A0A3Q7I674	COMPARTMENTS	GOCC:0005622	Intracellular
A0A3Q7I674	4081.A0A3Q7I674	COMPARTMENTS	GOCC:0005737	Cytoplasm
A0A3Q7I674	4081.A0A3Q7I674	COMPARTMENTS	GOCC:0005783	Endoplasmic reticulum
A0A3Q7I674	4081.A0A3Q7I674	COMPARTMENTS	GOCC:0005789	Endoplasmic reticulum membrane
A0A3Q7I674	4081.A0A3Q7I674	COMPARTMENTS	GOCC:0012505	Endomembrane system
A0A3Q7I674	4081.A0A3Q7I674	COMPARTMENTS	GOCC:0016020	Membrane
A0A3Q7I674	4081.A0A3Q7I674	COMPARTMENTS	GOCC:0031090	Organelle membrane
A0A3Q7I674	4081.A0A3Q7I674	COMPARTMENTS	GOCC:0031984	Organelle subcompartment
A0A3Q7I674	4081.A0A3Q7I674	COMPARTMENTS	GOCC:0042175	Nuclear outer membrane-endoplasmic reticulum membrane network
A0A3Q7I674	4081.A0A3Q7I674	COMPARTMENTS	GOCC:0043226	Organelle
A0A3Q7I674	4081.A0A3Q7I674	COMPARTMENTS	GOCC:0043227	Membrane-bounded organelle
A0A3Q7I674	4081.A0A3Q7I674	COMPARTMENTS	GOCC:0043229	Intracellular organelle
A0A3Q7I674	4081.A0A3Q7I674	COMPARTMENTS	GOCC:0043231	Intracellular membrane-bounded organelle
A0A3Q7I674	4081.A0A3Q7I674	COMPARTMENTS	GOCC:0098827	Endoplasmic reticulum subcompartment
A0A3Q7I674	4081.A0A3Q7I674	COMPARTMENTS	GOCC:0110165	Cellular anatomical entity
A0A3Q7I674	4081.A0A3Q7I674	UniProt Keywords	KW-0472	Membrane
A0A3Q7I674	4081.A0A3Q7I674	UniProt Keywords	KW-0812	Transmembrane
A0A3Q7I674	4081.A0A3Q7I674	UniProt Keywords	KW-1133	Transmembrane helix
A0A3Q7I674	4081.A0A3Q7I674	Pfam	PF09335	SNARE associated Golgi protein
A0A3Q7I674	4081.A0A3Q7I674	InterPro	IPR032816	SNARE associated Golgi protein
A0A494G8R9	4081.A0A494G8R9	GO Process	GO:0006091	Generation of precursor metabolites and energy
A0A494G8R9	4081.A0A494G8R9	GO Process	GO:0006119	Oxidative phosphorylation
A0A494G8R9	4081.A0A494G8R9	GO Process	GO:0006810	Transport
A0A494G8R9	4081.A0A494G8R9	GO Process	GO:0006811	Ion transport
A0A494G8R9	4081.A0A494G8R9	GO Process	GO:0006812	Cation transport
A0A494G8R9	4081.A0A494G8R9	GO Process	GO:0008152	Metabolic process
A0A494G8R9	4081.A0A494G8R9	GO Process	GO:0009060	Aerobic respiration
A0A494G8R9	4081.A0A494G8R9	GO Process	GO:0009987	Cellular process
A0A494G8R9	4081.A0A494G8R9	GO Process	GO:0015980	Energy derivation by oxidation of organic compounds
A0A494G8R9	4081.A0A494G8R9	GO Process	GO:0015988	Energy coupled proton transmembrane transport, against electrochemical gradient
A0A494G8R9	4081.A0A494G8R9	GO Process	GO:0015990	Electron transport coupled proton transport
A0A494G8R9	4081.A0A494G8R9	GO Process	GO:0022900	Electron transport chain
A0A494G8R9	4081.A0A494G8R9	GO Process	GO:0022904	Respiratory electron transport chain
A0A494G8R9	4081.A0A494G8R9	GO Process	GO:0034220	Ion transmembrane transport
A0A494G8R9	4081.A0A494G8R9	GO Process	GO:0042773	ATP synthesis coupled electron transport
A0A494G8R9	4081.A0A494G8R9	GO Process	GO:0044237	Cellular metabolic process
A0A494G8R9	4081.A0A494G8R9	GO Process	GO:0045333	Cellular respiration
A0A494G8R9	4081.A0A494G8R9	GO Process	GO:0051179	Localization
A0A494G8R9	4081.A0A494G8R9	GO Process	GO:0051234	Establishment of localization
A0A494G8R9	4081.A0A494G8R9	GO Process	GO:0055085	Transmembrane transport
A0A494G8R9	4081.A0A494G8R9	GO Process	GO:0098655	Cation transmembrane transport
A0A494G8R9	4081.A0A494G8R9	GO Process	GO:0098660	Inorganic ion transmembrane transport
A0A494G8R9	4081.A0A494G8R9	GO Process	GO:0098662	Inorganic cation transmembrane transport
A0A494G8R9	4081.A0A494G8R9	GO Process	GO:1902600	Proton transmembrane transport
A0A494G8R9	4081.A0A494G8R9	GO Function	GO:0003824	Catalytic activity
A0A494G8R9	4081.A0A494G8R9	GO Function	GO:0003954	NADH dehydrogenase activity
A0A494G8R9	4081.A0A494G8R9	GO Function	GO:0003955	NAD(P)H dehydrogenase (quinone) activity
A0A494G8R9	4081.A0A494G8R9	GO Function	GO:0005215	Transporter activity
A0A494G8R9	4081.A0A494G8R9	GO Function	GO:0005488	Binding
A0A494G8R9	4081.A0A494G8R9	GO Function	GO:0008137	NADH dehydrogenase (ubiquinone) activity
A0A494G8R9	4081.A0A494G8R9	GO Function	GO:0009055	Electron transfer activity
A0A494G8R9	4081.A0A494G8R9	GO Function	GO:0015399	Primary active transmembrane transporter activity
A0A494G8R9	4081.A0A494G8R9	GO Function	GO:0015453	Oxidoreduction-driven active transmembrane transporter activity
A0A494G8R9	4081.A0A494G8R9	GO Function	GO:0016491	Oxidoreductase activity
A0A494G8R9	4081.A0A494G8R9	GO Function	GO:0016651	Oxidoreductase activity, acting on NAD(P)H
A0A494G8R9	4081.A0A494G8R9	GO Function	GO:0016655	Oxidoreductase activity, acting on NAD(P)H, quinone or similar compound as acceptor
A0A494G8R9	4081.A0A494G8R9	GO Function	GO:0022804	Active transmembrane transporter activity
A0A494G8R9	4081.A0A494G8R9	GO Function	GO:0022857	Transmembrane transporter activity
A0A494G8R9	4081.A0A494G8R9	GO Function	GO:0048038	Quinone binding
A0A494G8R9	4081.A0A494G8R9	GO Function	GO:0050136	NADH dehydrogenase (quinone) activity
A0A494G8R9	4081.A0A494G8R9	GO Component	GO:0005622	Intracellular anatomical structure
A0A494G8R9	4081.A0A494G8R9	GO Component	GO:0005737	Cytoplasm
A0A494G8R9	4081.A0A494G8R9	GO Component	GO:0009507	Chloroplast
A0A494G8R9	4081.A0A494G8R9	GO Component	GO:0009526	Plastid envelope
A0A494G8R9	4081.A0A494G8R9	GO Component	GO:0009534	Chloroplast thylakoid
A0A494G8R9	4081.A0A494G8R9	GO Component	GO:0009535	Chloroplast thylakoid membrane
A0A494G8R9	4081.A0A494G8R9	GO Component	GO:0009536	Plastid
A0A494G8R9	4081.A0A494G8R9	GO Component	GO:0009579	Thylakoid
A0A494G8R9	4081.A0A494G8R9	GO Component	GO:0016020	Membrane
A0A494G8R9	4081.A0A494G8R9	GO Component	GO:0016021	Integral component of membrane
A0A494G8R9	4081.A0A494G8R9	GO Component	GO:0031090	Organelle membrane
A0A494G8R9	4081.A0A494G8R9	GO Component	GO:0031224	Intrinsic component of membrane
A0A494G8R9	4081.A0A494G8R9	GO Component	GO:0031967	Organelle envelope
A0A494G8R9	4081.A0A494G8R9	GO Component	GO:0031975	Envelope
A0A494G8R9	4081.A0A494G8R9	GO Component	GO:0031976	Plastid thylakoid
A0A494G8R9	4081.A0A494G8R9	GO Component	GO:0031984	Organelle subcompartment
A0A494G8R9	4081.A0A494G8R9	GO Component	GO:0034357	Photosynthetic membrane
A0A494G8R9	4081.A0A494G8R9	GO Component	GO:0042170	Plastid membrane
A0A494G8R9	4081.A0A494G8R9	GO Component	GO:0042651	Thylakoid membrane
A0A494G8R9	4081.A0A494G8R9	GO Component	GO:0043226	Organelle
A0A494G8R9	4081.A0A494G8R9	GO Component	GO:0043227	Membrane-bounded organelle
A0A494G8R9	4081.A0A494G8R9	GO Component	GO:0043229	Intracellular organelle
A0A494G8R9	4081.A0A494G8R9	GO Component	GO:0043231	Intracellular membrane-bounded organelle
A0A494G8R9	4081.A0A494G8R9	GO Component	GO:0055035	Plastid thylakoid membrane
A0A494G8R9	4081.A0A494G8R9	GO Component	GO:0110165	Cellular anatomical entity
A0A494G8R9	4081.A0A494G8R9	STRING clusters	CL:14197	Respiratory electron transport
A0A494G8R9	4081.A0A494G8R9	STRING clusters	CL:14202	Respiratory electron transport
A0A494G8R9	4081.A0A494G8R9	STRING clusters	CL:14206	Respiratory electron transport
A0A494G8R9	4081.A0A494G8R9	STRING clusters	CL:14211	Respiratory electron transport
A0A494G8R9	4081.A0A494G8R9	STRING clusters	CL:14216	Respiratory electron transport
A0A494G8R9	4081.A0A494G8R9	STRING clusters	CL:14221	Respiratory electron transport
A0A494G8R9	4081.A0A494G8R9	STRING clusters	CL:14223	Respiratory electron transport
A0A494G8R9	4081.A0A494G8R9	STRING clusters	CL:14225	Respiratory electron transport
A0A494G8R9	4081.A0A494G8R9	STRING clusters	CL:14228	Respiratory electron transport
A0A494G8R9	4081.A0A494G8R9	STRING clusters	CL:14232	Respiratory electron transport
A0A494G8R9	4081.A0A494G8R9	STRING clusters	CL:14237	Complex I biogenesis
A0A494G8R9	4081.A0A494G8R9	STRING clusters	CL:14242	Complex I biogenesis
A0A494G8R9	4081.A0A494G8R9	STRING clusters	CL:14247	Complex I biogenesis
A0A494G8R9	4081.A0A494G8R9	STRING clusters	CL:14251	Complex I biogenesis
A0A494G8R9	4081.A0A494G8R9	STRING clusters	CL:14254	Complex I biogenesis
A0A494G8R9	4081.A0A494G8R9	STRING clusters	CL:14256	NADH dehydrogenase complex, and NAD(P)H-quinone oxidoreductase subunit D/H
A0A494G8R9	4081.A0A494G8R9	STRING clusters	CL:14257	NADH dehydrogenase complex, and NAD(P)H-quinone oxidoreductase subunit D/H
A0A494G8R9	4081.A0A494G8R9	KEGG	sly00190	Oxidative phosphorylation
A0A494G8R9	4081.A0A494G8R9	KEGG	sly01100	Metabolic pathways
A0A494G8R9	4081.A0A494G8R9	Reactome	MAP-1428517	The citric acid (TCA) cycle and respiratory electron transport
A0A494G8R9	4081.A0A494G8R9	Reactome	MAP-1430728	Metabolism
A0A494G8R9	4081.A0A494G8R9	Reactome	MAP-163200	Respiratory electron transport, ATP synthesis by chemiosmotic coupling, and heat production by uncoupling proteins.
A0A494G8R9	4081.A0A494G8R9	Reactome	MAP-611105	Respiratory electron transport
A0A494G8R9	4081.A0A494G8R9	Reactome	MAP-6799198	Complex I biogenesis
A0A494G8R9	4081.A0A494G8R9	COMPARTMENTS	GOCC:0005622	Intracellular
A0A494G8R9	4081.A0A494G8R9	COMPARTMENTS	GOCC:0005737	Cytoplasm
A0A494G8R9	4081.A0A494G8R9	COMPARTMENTS	GOCC:0005739	Mitochondrion
A0A494G8R9	4081.A0A494G8R9	COMPARTMENTS	GOCC:0016020	Membrane
A0A494G8R9	4081.A0A494G8R9	COMPARTMENTS	GOCC:0030964	NADH dehydrogenase complex
A0A494G8R9	4081.A0A494G8R9	COMPARTMENTS	GOCC:0032991	Protein-containing complex
A0A494G8R9	4081.A0A494G8R9	COMPARTMENTS	GOCC:0043226	Organelle
A0A494G8R9	4081.A0A494G8R9	COMPARTMENTS	GOCC:0043227	Membrane-bounded organelle
A0A494G8R9	4081.A0A494G8R9	COMPARTMENTS	GOCC:0043229	Intracellular organelle
A0A494G8R9	4081.A0A494G8R9	COMPARTMENTS	GOCC:0043231	Intracellular membrane-bounded organelle
A0A494G8R9	4081.A0A494G8R9	COMPARTMENTS	GOCC:0070469	Respirasome
A0A494G8R9	4081.A0A494G8R9	COMPARTMENTS	GOCC:0098796	Membrane protein complex
A0A494G8R9	4081.A0A494G8R9	COMPARTMENTS	GOCC:0098803	Respiratory chain complex
A0A494G8R9	4081.A0A494G8R9	COMPARTMENTS	GOCC:0110165	Cellular anatomical entity
A0A494G8R9	4081.A0A494G8R9	COMPARTMENTS	GOCC:1902494	Catalytic complex
A0A494G8R9	4081.A0A494G8R9	COMPARTMENTS	GOCC:1990204	Oxidoreductase complex
A0A494G8R9	4081.A0A494G8R9	UniProt Keywords	KW-0472	Membrane
A0A494G8R9	4081.A0A494G8R9	UniProt Keywords	KW-0812	Transmembrane
A0A494G8R9	4081.A0A494G8R9	UniProt Keywords	KW-1133	Transmembrane helix
A0A494G8R9	4081.A0A494G8R9	Pfam	PF00361	Proton-conducting membrane transporter
A0A494G8R9	4081.A0A494G8R9	InterPro	IPR001750	NADH:quinone oxidoreductase/Mrp antiporter, membrane subunit
A0A494G8R9	4081.A0A494G8R9	InterPro	IPR003945	NADH-quinone oxidoreductase, chain 5-like
A0A494G8R9	4081.A0A494G8R9	InterPro	IPR018393	NADH-plastoquinone oxidoreductase, chain 5 subgroup
NHX1	4081.A0A3Q7GSL5	GO Process	GO:0006810	Transport
NHX1	4081.A0A3Q7GSL5	GO Process	GO:0006811	Ion transport
NHX1	4081.A0A3Q7GSL5	GO Process	GO:0006812	Cation transport
NHX1	4081.A0A3Q7GSL5	GO Process	GO:0006813	Potassium ion transport
NHX1	4081.A0A3Q7GSL5	GO Process	GO:0006814	Sodium ion transport
NHX1	4081.A0A3Q7GSL5	GO Process	GO:0006820	Anion transport
NHX1	4081.A0A3Q7GSL5	GO Process	GO:0006873	Cellular ion homeostasis
NHX1	4081.A0A3Q7GSL5	GO Process	GO:0006885	Regulation of pH
NHX1	4081.A0A3Q7GSL5	GO Process	GO:0009987	Cellular process
NHX1	4081.A0A3Q7GSL5	GO Process	GO:0019725	Cellular homeostasis
NHX1	4081.A0A3Q7GSL5	GO Process	GO:0030001	Metal ion transport
NHX1	4081.A0A3Q7GSL5	GO Process	GO:0030003	Cellular cation homeostasis
NHX1	4081.A0A3Q7GSL5	GO Process	GO:0030004	Cellular monovalent inorganic cation homeostasis
NHX1	4081.A0A3Q7GSL5	GO Process	GO:0030641	Regulation of cellular pH
NHX1	4081.A0A3Q7GSL5	GO Process	GO:0034220	Ion transmembrane transport
NHX1	4081.A0A3Q7GSL5	GO Process	GO:0035725	Sodium ion transmembrane transport
NHX1	4081.A0A3Q7GSL5	GO Process	GO:0042592	Homeostatic process
NHX1	4081.A0A3Q7GSL5	GO Process	GO:0048878	Chemical homeostasis
NHX1	4081.A0A3Q7GSL5	GO Process	GO:0050801	Ion homeostasis
NHX1	4081.A0A3Q7GSL5	GO Process	GO:0051179	Localization
NHX1	4081.A0A3Q7GSL5	GO Process	GO:0051234	Establishment of localization
NHX1	4081.A0A3Q7GSL5	GO Process	GO:0051453	Regulation of intracellular pH
NHX1	4081.A0A3Q7GSL5	GO Process	GO:0055067	Monovalent inorganic cation homeostasis
NHX1	4081.A0A3Q7GSL5	GO Process	GO:0055080	Cation homeostasis
NHX1	4081.A0A3Q7GSL5	GO Process	GO:0055082	Cellular chemical homeostasis
NHX1	4081.A0A3Q7GSL5	GO Process	GO:0055085	Transmembrane transport
NHX1	4081.A0A3Q7GSL5	GO Process	GO:0065007	Biological regulation
NHX1	4081.A0A3Q7GSL5	GO Process	GO:0065008	Regulation of biological quality
NHX1	4081.A0A3Q7GSL5	GO Process	GO:0071805	Potassium ion transmembrane transport
NHX1	4081.A0A3Q7GSL5	GO Process	GO:0098655	Cation transmembrane transport
NHX1	4081.A0A3Q7GSL5	GO Process	GO:0098656	Anion transmembrane transport
NHX1	4081.A0A3Q7GSL5	GO Process	GO:0098657	Import into cell
NHX1	4081.A0A3Q7GSL5	GO Process	GO:0098659	Inorganic cation import across plasma membrane
NHX1	4081.A0A3Q7GSL5	GO Process	GO:0098660	Inorganic ion transmembrane transport
NHX1	4081.A0A3Q7GSL5	GO Process	GO:0098662	Inorganic cation transmembrane transport
NHX1	4081.A0A3Q7GSL5	GO Process	GO:0098719	Sodium ion import across plasma membrane
NHX1	4081.A0A3Q7GSL5	GO Process	GO:0098739	Import across plasma membrane
NHX1	4081.A0A3Q7GSL5	GO Process	GO:0098771	Inorganic ion homeostasis
NHX1	4081.A0A3Q7GSL5	GO Process	GO:0099587	Inorganic ion import across plasma membrane
NHX1	4081.A0A3Q7GSL5	GO Process	GO:1902600	Proton transmembrane transport
NHX1	4081.A0A3Q7GSL5	GO Function	GO:0005215	Transporter activity
NHX1	4081.A0A3Q7GSL5	GO Function	GO:0005451	Monovalent cation:proton antiporter activity
NHX1	4081.A0A3Q7GSL5	GO Function	GO:0008324	Cation transmembrane transporter activity
NHX1	4081.A0A3Q7GSL5	GO Function	GO:0008509	Anion transmembrane transporter activity
NHX1	4081.A0A3Q7GSL5	GO Function	GO:0015075	Ion transmembrane transporter activity
NHX1	4081.A0A3Q7GSL5	GO Function	GO:0015078	Proton transmembrane transporter activity
NHX1	4081.A0A3Q7GSL5	GO Function	GO:0015079	Potassium ion transmembrane transporter activity
NHX1	4081.A0A3Q7GSL5	GO Function	GO:0015081	Sodium ion transmembrane transporter activity
NHX1	4081.A0A3Q7GSL5	GO Function	GO:0015291	Secondary active transmembrane transporter activity
NHX1	4081.A0A3Q7GSL5	GO Function	GO:0015297	Antiporter activity
NHX1	4081.A0A3Q7GSL5	GO Function	GO:0015298	Solute:cation antiporter activity
NHX1	4081.A0A3Q7GSL5	GO Function	GO:0015299	Solute:proton antiporter activity
NHX1	4081.A0A3Q7GSL5	GO Function	GO:0015301	Anion:anion antiporter activity
NHX1	4081.A0A3Q7GSL5	GO Function	GO:0015318	Inorganic molecular entity transmembrane transporter activity
NHX1	4081.A0A3Q7GSL5	GO Function	GO:0015385	Sodium:proton antiporter activity
NHX1	4081.A0A3Q7GSL5	GO Function	GO:0015386	Potassium:proton antiporter activity
NHX1	4081.A0A3Q7GSL5	GO Function	GO:0015491	Cation:cation antiporter activity
NHX1	4081.A0A3Q7GSL5	GO Function	GO:0022804	Active transmembrane transporter activity
NHX1	4081.A0A3Q7GSL5	GO Function	GO:0022821	Potassium ion antiporter activity
NHX1	4081.A0A3Q7GSL5	GO Function	GO:0022853	Active ion transmembrane transporter activity
NHX1	4081.A0A3Q7GSL5	GO Function	GO:0022857	Transmembrane transporter activity
NHX1	4081.A0A3Q7GSL5	GO Function	GO:0022890	Inorganic cation transmembrane transporter activity
NHX1	4081.A0A3Q7GSL5	GO Function	GO:0046873	Metal ion transmembrane transporter activity
NHX1	4081.A0A3Q7GSL5	GO Function	GO:0051139	Metal ion:proton antiporter activity
NHX1	4081.A0A3Q7GSL5	GO Function	GO:0140323	Solute:anion antiporter activity
NHX1	4081.A0A3Q7GSL5	GO Component	GO:0005622	Intracellular anatomical structure
NHX1	4081.A0A3Q7GSL5	GO Component	GO:0005737	Cytoplasm
NHX1	4081.A0A3Q7GSL5	GO Component	GO:0005773	Vacuole
NHX1	4081.A0A3Q7GSL5	GO Component	GO:0005774	Vacuolar membrane
NHX1	4081.A0A3Q7GSL5	GO Component	GO:0005886	Plasma membrane
NHX1	4081.A0A3Q7GSL5	GO Component	GO:0016020	Membrane
NHX1	4081.A0A3Q7GSL5	GO Component	GO:0016021	Integral component of membrane
NHX1	4081.A0A3Q7GSL5	GO Component	GO:0031090	Organelle membrane
NHX1	4081.A0A3Q7GSL5	GO Component	GO:0031224	Intrinsic component of membrane
NHX1	4081.A0A3Q7GSL5	GO Component	GO:0043226	Organelle
NHX1	4081.A0A3Q7GSL5	GO Component	GO:0043227	Membrane-bounded organelle
NHX1	4081.A0A3Q7GSL5	GO Component	GO:0043229	Intracellular organelle
NHX1	4081.A0A3Q7GSL5	GO Component	GO:0043231	Intracellular membrane-bounded organelle
NHX1	4081.A0A3Q7GSL5	GO Component	GO:0071944	Cell periphery
NHX1	4081.A0A3Q7GSL5	GO Component	GO:0098588	Bounding membrane of organelle
NHX1	4081.A0A3Q7GSL5	GO Component	GO:0110165	Cellular anatomical entity
NHX1	4081.A0A3Q7GSL5	STRING clusters	CL:19421	Mixed, incl. EF-hand domain, and Cilium Assembly
NHX1	4081.A0A3Q7GSL5	STRING clusters	CL:19589	EF-hand domain, and Muscle contraction
NHX1	4081.A0A3Q7GSL5	STRING clusters	CL:19683	Mixed, incl. Calcineurin B-like, and Sodium ion import across plasma membrane
NHX1	4081.A0A3Q7GSL5	STRING clusters	CL:19711	Sodium ion import across plasma membrane, and Cation transporter
NHX1	4081.A0A3Q7GSL5	Reactome	MAP-382551	Transport of small molecules
NHX1	4081.A0A3Q7GSL5	Reactome	MAP-425393	Transport of inorganic cations/anions and amino acids/oligopeptides
NHX1	4081.A0A3Q7GSL5	Reactome	MAP-425407	SLC-mediated transmembrane transport
NHX1	4081.A0A3Q7GSL5	Reactome	MAP-425986	Sodium/Proton exchangers
NHX1	4081.A0A3Q7GSL5	COMPARTMENTS	GOCC:0000325	Plant-type vacuole
NHX1	4081.A0A3Q7GSL5	COMPARTMENTS	GOCC:0005622	Intracellular
NHX1	4081.A0A3Q7GSL5	COMPARTMENTS	GOCC:0005737	Cytoplasm
NHX1	4081.A0A3Q7GSL5	COMPARTMENTS	GOCC:0005773	Vacuole
NHX1	4081.A0A3Q7GSL5	COMPARTMENTS	GOCC:0005774	Vacuolar membrane
NHX1	4081.A0A3Q7GSL5	COMPARTMENTS	GOCC:0005886	Plasma membrane
NHX1	4081.A0A3Q7GSL5	COMPARTMENTS	GOCC:0016020	Membrane
NHX1	4081.A0A3Q7GSL5	COMPARTMENTS	GOCC:0031090	Organelle membrane
NHX1	4081.A0A3Q7GSL5	COMPARTMENTS	GOCC:0043226	Organelle
NHX1	4081.A0A3Q7GSL5	COMPARTMENTS	GOCC:0043227	Membrane-bounded organelle
NHX1	4081.A0A3Q7GSL5	COMPARTMENTS	GOCC:0043229	Intracellular organelle
NHX1	4081.A0A3Q7GSL5	COMPARTMENTS	GOCC:0043231	Intracellular membrane-bounded organelle
NHX1	4081.A0A3Q7GSL5	COMPARTMENTS	GOCC:0071944	Cell periphery
NHX1	4081.A0A3Q7GSL5	COMPARTMENTS	GOCC:0098588	Bounding membrane of organelle
NHX1	4081.A0A3Q7GSL5	COMPARTMENTS	GOCC:0110165	Cellular anatomical entity
NHX1	4081.A0A3Q7GSL5	UniProt Keywords	KW-0050	Antiport
NHX1	4081.A0A3Q7GSL5	UniProt Keywords	KW-0472	Membrane
NHX1	4081.A0A3Q7GSL5	UniProt Keywords	KW-0812	Transmembrane
NHX1	4081.A0A3Q7GSL5	UniProt Keywords	KW-0813	Transport
NHX1	4081.A0A3Q7GSL5	UniProt Keywords	KW-1133	Transmembrane helix
NHX1	4081.A0A3Q7GSL5	Pfam	PF00999	Sodium/hydrogen exchanger family
NHX1	4081.A0A3Q7GSL5	InterPro	IPR004709	Na+/H+ exchanger
NHX1	4081.A0A3Q7GSL5	InterPro	IPR006153	Cation/H+ exchanger
NHX1	4081.A0A3Q7GSL5	InterPro	IPR018422	Cation/H+ exchanger, CPA1 family
SlCLC01	4081.A0A3Q7EPM6	GO Process	GO:0006810	Transport
SlCLC01	4081.A0A3Q7EPM6	GO Process	GO:0006811	Ion transport
SlCLC01	4081.A0A3Q7EPM6	GO Process	GO:0006820	Anion transport
SlCLC01	4081.A0A3Q7EPM6	GO Process	GO:0006821	Chloride transport
SlCLC01	4081.A0A3Q7EPM6	GO Process	GO:0009987	Cellular process
SlCLC01	4081.A0A3Q7EPM6	GO Process	GO:0015698	Inorganic anion transport
SlCLC01	4081.A0A3Q7EPM6	GO Process	GO:0032879	Regulation of localization
SlCLC01	4081.A0A3Q7EPM6	GO Process	GO:0034220	Ion transmembrane transport
SlCLC01	4081.A0A3Q7EPM6	GO Process	GO:0034762	Regulation of transmembrane transport
SlCLC01	4081.A0A3Q7EPM6	GO Process	GO:0034765	Regulation of ion transmembrane transport
SlCLC01	4081.A0A3Q7EPM6	GO Process	GO:0043269	Regulation of ion transport
SlCLC01	4081.A0A3Q7EPM6	GO Process	GO:0050789	Regulation of biological process
SlCLC01	4081.A0A3Q7EPM6	GO Process	GO:0050794	Regulation of cellular process
SlCLC01	4081.A0A3Q7EPM6	GO Process	GO:0051049	Regulation of transport
SlCLC01	4081.A0A3Q7EPM6	GO Process	GO:0051179	Localization
SlCLC01	4081.A0A3Q7EPM6	GO Process	GO:0051234	Establishment of localization
SlCLC01	4081.A0A3Q7EPM6	GO Process	GO:0055085	Transmembrane transport
SlCLC01	4081.A0A3Q7EPM6	GO Process	GO:0065007	Biological regulation
SlCLC01	4081.A0A3Q7EPM6	GO Process	GO:0098656	Anion transmembrane transport
SlCLC01	4081.A0A3Q7EPM6	GO Process	GO:0098660	Inorganic ion transmembrane transport
SlCLC01	4081.A0A3Q7EPM6	GO Process	GO:0098661	Inorganic anion transmembrane transport
SlCLC01	4081.A0A3Q7EPM6	GO Process	GO:1902476	Chloride transmembrane transport
SlCLC01	4081.A0A3Q7EPM6	GO Function	GO:0005215	Transporter activity
SlCLC01	4081.A0A3Q7EPM6	GO Function	GO:0005216	Ion channel activity
SlCLC01	4081.A0A3Q7EPM6	GO Function	GO:0005244	Voltage-gated ion channel activity
SlCLC01	4081.A0A3Q7EPM6	GO Function	GO:0005247	Voltage-gated chloride channel activity
SlCLC01	4081.A0A3Q7EPM6	GO Function	GO:0005253	Anion channel activity
SlCLC01	4081.A0A3Q7EPM6	GO Function	GO:0005254	Chloride channel activity
SlCLC01	4081.A0A3Q7EPM6	GO Function	GO:0008308	Voltage-gated anion channel activity
SlCLC01	4081.A0A3Q7EPM6	GO Function	GO:0008509	Anion transmembrane transporter activity
SlCLC01	4081.A0A3Q7EPM6	GO Function	GO:0015075	Ion transmembrane transporter activity
SlCLC01	4081.A0A3Q7EPM6	GO Function	GO:0015103	Inorganic anion transmembrane transporter activity
SlCLC01	4081.A0A3Q7EPM6	GO Function	GO:0015108	Chloride transmembrane transporter activity
SlCLC01	4081.A0A3Q7EPM6	GO Function	GO:0015267	Channel activity
SlCLC01	4081.A0A3Q7EPM6	GO Function	GO:0015318	Inorganic molecular entity transmembrane transporter activity
SlCLC01	4081.A0A3Q7EPM6	GO Function	GO:0022803	Passive transmembrane transporter activity
SlCLC01	4081.A0A3Q7EPM6	GO Function	GO:0022832	Voltage-gated channel activity
SlCLC01	4081.A0A3Q7EPM6	GO Function	GO:0022836	Gated channel activity
SlCLC01	4081.A0A3Q7EPM6	GO Function	GO:0022857	Transmembrane transporter activity
SlCLC01	4081.A0A3Q7EPM6	GO Component	GO:0000325	Plant-type vacuole
SlCLC01	4081.A0A3Q7EPM6	GO Component	GO:0005622	Intracellular anatomical structure
SlCLC01	4081.A0A3Q7EPM6	GO Component	GO:0005737	Cytoplasm
SlCLC01	4081.A0A3Q7EPM6	GO Component	GO:0005773	Vacuole
SlCLC01	4081.A0A3Q7EPM6	GO Component	GO:0005774	Vacuolar membrane
SlCLC01	4081.A0A3Q7EPM6	GO Component	GO:0009536	Plastid
SlCLC01	4081.A0A3Q7EPM6	GO Component	GO:0009705	Plant-type vacuole membrane
SlCLC01	4081.A0A3Q7EPM6	GO Component	GO:0016020	Membrane
SlCLC01	4081.A0A3Q7EPM6	GO Component	GO:0016021	Integral component of membrane
SlCLC01	4081.A0A3Q7EPM6	GO Component	GO:0031090	Organelle membrane
SlCLC01	4081.A0A3Q7EPM6	GO Component	GO:0031224	Intrinsic component of membrane
SlCLC01	4081.A0A3Q7EPM6	GO Component	GO:0032991	Protein-containing complex
SlCLC01	4081.A0A3Q7EPM6	GO Component	GO:0034702	Ion channel complex
SlCLC01	4081.A0A3Q7EPM6	GO Component	GO:0034707	Chloride channel complex
SlCLC01	4081.A0A3Q7EPM6	GO Component	GO:0043226	Organelle
SlCLC01	4081.A0A3Q7EPM6	GO Component	GO:0043227	Membrane-bounded organelle
SlCLC01	4081.A0A3Q7EPM6	GO Component	GO:0043229	Intracellular organelle
SlCLC01	4081.A0A3Q7EPM6	GO Component	GO:0043231	Intracellular membrane-bounded organelle
SlCLC01	4081.A0A3Q7EPM6	GO Component	GO:0098588	Bounding membrane of organelle
SlCLC01	4081.A0A3Q7EPM6	GO Component	GO:0098796	Membrane protein complex
SlCLC01	4081.A0A3Q7EPM6	GO Component	GO:0110165	Cellular anatomical entity
SlCLC01	4081.A0A3Q7EPM6	GO Component	GO:1902495	Transmembrane transporter complex
SlCLC01	4081.A0A3Q7EPM6	GO Component	GO:1990351	Transporter complex
SlCLC01	4081.A0A3Q7EPM6	STRING clusters	CL:48372	Mixed, incl. CBS domain, and Haemolysin-III related
SlCLC01	4081.A0A3Q7EPM6	STRING clusters	CL:48377	Mixed, incl. Chloride, and ABA/WDS induced protein
SlCLC01	4081.A0A3Q7EPM6	STRING clusters	CL:48379	Mixed, incl. Chloride, and Transmembrane protein 41A/B
SlCLC01	4081.A0A3Q7EPM6	STRING clusters	CL:48381	Mixed, incl. Chloride, and Aminopeptidase N-like , N-terminal domain
SlCLC01	4081.A0A3Q7EPM6	KEGG	sly04144	Endocytosis
SlCLC01	4081.A0A3Q7EPM6	Reactome	MAP-2672351	Stimuli-sensing channels
SlCLC01	4081.A0A3Q7EPM6	Reactome	MAP-382551	Transport of small molecules
SlCLC01	4081.A0A3Q7EPM6	Reactome	MAP-983712	Ion channel transport
SlCLC01	4081.A0A3Q7EPM6	COMPARTMENTS	GOCC:0000325	Plant-type vacuole
SlCLC01	4081.A0A3Q7EPM6	COMPARTMENTS	GOCC:0005622	Intracellular
SlCLC01	4081.A0A3Q7EPM6	COMPARTMENTS	GOCC:0005737	Cytoplasm
SlCLC01	4081.A0A3Q7EPM6	COMPARTMENTS	GOCC:0005773	Vacuole
SlCLC01	4081.A0A3Q7EPM6	COMPARTMENTS	GOCC:0005774	Vacuolar membrane
SlCLC01	4081.A0A3Q7EPM6	COMPARTMENTS	GOCC:0009705	Plant-type vacuole membrane
SlCLC01	4081.A0A3Q7EPM6	COMPARTMENTS	GOCC:0016020	Membrane
SlCLC01	4081.A0A3Q7EPM6	COMPARTMENTS	GOCC:0016021	Integral component of membrane
SlCLC01	4081.A0A3Q7EPM6	COMPARTMENTS	GOCC:0031090	Organelle membrane
SlCLC01	4081.A0A3Q7EPM6	COMPARTMENTS	GOCC:0031224	Intrinsic component of membrane
SlCLC01	4081.A0A3Q7EPM6	COMPARTMENTS	GOCC:0032991	Protein-containing complex
SlCLC01	4081.A0A3Q7EPM6	COMPARTMENTS	GOCC:0034702	Ion channel complex
SlCLC01	4081.A0A3Q7EPM6	COMPARTMENTS	GOCC:0034707	Chloride channel complex
SlCLC01	4081.A0A3Q7EPM6	COMPARTMENTS	GOCC:0043226	Organelle
SlCLC01	4081.A0A3Q7EPM6	COMPARTMENTS	GOCC:0043227	Membrane-bounded organelle
SlCLC01	4081.A0A3Q7EPM6	COMPARTMENTS	GOCC:0043229	Intracellular organelle
SlCLC01	4081.A0A3Q7EPM6	COMPARTMENTS	GOCC:0043231	Intracellular membrane-bounded organelle
SlCLC01	4081.A0A3Q7EPM6	COMPARTMENTS	GOCC:0098588	Bounding membrane of organelle
SlCLC01	4081.A0A3Q7EPM6	COMPARTMENTS	GOCC:0098796	Membrane protein complex
SlCLC01	4081.A0A3Q7EPM6	COMPARTMENTS	GOCC:0110165	Cellular anatomical entity
SlCLC01	4081.A0A3Q7EPM6	COMPARTMENTS	GOCC:1902495	Transmembrane transporter complex
SlCLC01	4081.A0A3Q7EPM6	COMPARTMENTS	GOCC:1990351	Transporter complex
SlCLC01	4081.A0A3Q7EPM6	UniProt Keywords	KW-0129	CBS domain
SlCLC01	4081.A0A3Q7EPM6	UniProt Keywords	KW-0175	Coiled coil
SlCLC01	4081.A0A3Q7EPM6	UniProt Keywords	KW-0406	Ion transport
SlCLC01	4081.A0A3Q7EPM6	UniProt Keywords	KW-0472	Membrane
SlCLC01	4081.A0A3Q7EPM6	UniProt Keywords	KW-0812	Transmembrane
SlCLC01	4081.A0A3Q7EPM6	UniProt Keywords	KW-0813	Transport
SlCLC01	4081.A0A3Q7EPM6	UniProt Keywords	KW-0868	Chloride
SlCLC01	4081.A0A3Q7EPM6	UniProt Keywords	KW-1133	Transmembrane helix
SlCLC01	4081.A0A3Q7EPM6	Pfam	PF00654	Voltage gated chloride channel
SlCLC01	4081.A0A3Q7EPM6	Pfam	PF01031	Dynamin central region
SlCLC01	4081.A0A3Q7EPM6	Pfam	PF02212	Dynamin GTPase effector domain
SlCLC01	4081.A0A3Q7EPM6	InterPro	IPR000375	Dynamin stalk domain
SlCLC01	4081.A0A3Q7EPM6	InterPro	IPR000644	CBS domain
SlCLC01	4081.A0A3Q7EPM6	InterPro	IPR001401	Dynamin, GTPase domain
SlCLC01	4081.A0A3Q7EPM6	InterPro	IPR001807	Chloride channel, voltage gated
SlCLC01	4081.A0A3Q7EPM6	InterPro	IPR001849	Pleckstrin homology domain
SlCLC01	4081.A0A3Q7EPM6	InterPro	IPR002251	Chloride channel ClC-plant
SlCLC01	4081.A0A3Q7EPM6	InterPro	IPR003130	Dynamin GTPase effector
SlCLC01	4081.A0A3Q7EPM6	InterPro	IPR011993	PH-like domain superfamily
SlCLC01	4081.A0A3Q7EPM6	InterPro	IPR014743	Chloride channel, core
SlCLC01	4081.A0A3Q7EPM6	InterPro	IPR019762	Dynamin, GTPase region, conserved site
SlCLC01	4081.A0A3Q7EPM6	InterPro	IPR020850	GTPase effector domain
SlCLC01	4081.A0A3Q7EPM6	InterPro	IPR027417	P-loop containing nucleoside triphosphate hydrolase
SlCLC01	4081.A0A3Q7EPM6	InterPro	IPR030381	Dynamin-type guanine nucleotide-binding (G) domain
SlCLC01	4081.A0A3Q7EPM6	InterPro	IPR045063	Dynamin, N-terminal
SlCLC01	4081.A0A3Q7EPM6	InterPro	IPR046342	CBS domain superfamily
SlCLC01	4081.A0A3Q7EPM6	SMART	SM00053	Dynamin, GTPase
SlCLC01	4081.A0A3Q7EPM6	SMART	SM00116	Domain in cystathionine beta-synthase and other proteins.
SlCLC01	4081.A0A3Q7EPM6	SMART	SM00233	Pleckstrin homology domain.
SlCLC02	4081.A0A3Q7FFC5	GO Process	GO:0006810	Transport
SlCLC02	4081.A0A3Q7FFC5	GO Process	GO:0006811	Ion transport
SlCLC02	4081.A0A3Q7FFC5	GO Process	GO:0006820	Anion transport
SlCLC02	4081.A0A3Q7FFC5	GO Process	GO:0006821	Chloride transport
SlCLC02	4081.A0A3Q7FFC5	GO Process	GO:0009987	Cellular process
SlCLC02	4081.A0A3Q7FFC5	GO Process	GO:0015698	Inorganic anion transport
SlCLC02	4081.A0A3Q7FFC5	GO Process	GO:0032879	Regulation of localization
SlCLC02	4081.A0A3Q7FFC5	GO Process	GO:0034220	Ion transmembrane transport
SlCLC02	4081.A0A3Q7FFC5	GO Process	GO:0034762	Regulation of transmembrane transport
SlCLC02	4081.A0A3Q7FFC5	GO Process	GO:0034765	Regulation of ion transmembrane transport
SlCLC02	4081.A0A3Q7FFC5	GO Process	GO:0043269	Regulation of ion transport
SlCLC02	4081.A0A3Q7FFC5	GO Process	GO:0050789	Regulation of biological process
SlCLC02	4081.A0A3Q7FFC5	GO Process	GO:0050794	Regulation of cellular process
SlCLC02	4081.A0A3Q7FFC5	GO Process	GO:0051049	Regulation of transport
SlCLC02	4081.A0A3Q7FFC5	GO Process	GO:0051179	Localization
SlCLC02	4081.A0A3Q7FFC5	GO Process	GO:0051234	Establishment of localization
SlCLC02	4081.A0A3Q7FFC5	GO Process	GO:0055085	Transmembrane transport
SlCLC02	4081.A0A3Q7FFC5	GO Process	GO:0065007	Biological regulation
SlCLC02	4081.A0A3Q7FFC5	GO Process	GO:0098656	Anion transmembrane transport
SlCLC02	4081.A0A3Q7FFC5	GO Process	GO:0098660	Inorganic ion transmembrane transport
SlCLC02	4081.A0A3Q7FFC5	GO Process	GO:0098661	Inorganic anion transmembrane transport
SlCLC02	4081.A0A3Q7FFC5	GO Process	GO:1902476	Chloride transmembrane transport
SlCLC02	4081.A0A3Q7FFC5	GO Function	GO:0005215	Transporter activity
SlCLC02	4081.A0A3Q7FFC5	GO Function	GO:0005216	Ion channel activity
SlCLC02	4081.A0A3Q7FFC5	GO Function	GO:0005244	Voltage-gated ion channel activity
SlCLC02	4081.A0A3Q7FFC5	GO Function	GO:0005247	Voltage-gated chloride channel activity
SlCLC02	4081.A0A3Q7FFC5	GO Function	GO:0005253	Anion channel activity
SlCLC02	4081.A0A3Q7FFC5	GO Function	GO:0005254	Chloride channel activity
SlCLC02	4081.A0A3Q7FFC5	GO Function	GO:0008308	Voltage-gated anion channel activity
SlCLC02	4081.A0A3Q7FFC5	GO Function	GO:0008509	Anion transmembrane transporter activity
SlCLC02	4081.A0A3Q7FFC5	GO Function	GO:0015075	Ion transmembrane transporter activity
SlCLC02	4081.A0A3Q7FFC5	GO Function	GO:0015103	Inorganic anion transmembrane transporter activity
SlCLC02	4081.A0A3Q7FFC5	GO Function	GO:0015108	Chloride transmembrane transporter activity
SlCLC02	4081.A0A3Q7FFC5	GO Function	GO:0015267	Channel activity
SlCLC02	4081.A0A3Q7FFC5	GO Function	GO:0015318	Inorganic molecular entity transmembrane transporter activity
SlCLC02	4081.A0A3Q7FFC5	GO Function	GO:0022803	Passive transmembrane transporter activity
SlCLC02	4081.A0A3Q7FFC5	GO Function	GO:0022832	Voltage-gated channel activity
SlCLC02	4081.A0A3Q7FFC5	GO Function	GO:0022836	Gated channel activity
SlCLC02	4081.A0A3Q7FFC5	GO Function	GO:0022857	Transmembrane transporter activity
SlCLC02	4081.A0A3Q7FFC5	GO Component	GO:0005622	Intracellular anatomical structure
SlCLC02	4081.A0A3Q7FFC5	GO Component	GO:0005737	Cytoplasm
SlCLC02	4081.A0A3Q7FFC5	GO Component	GO:0009507	Chloroplast
SlCLC02	4081.A0A3Q7FFC5	GO Component	GO:0009526	Plastid envelope
SlCLC02	4081.A0A3Q7FFC5	GO Component	GO:0009534	Chloroplast thylakoid
SlCLC02	4081.A0A3Q7FFC5	GO Component	GO:0009535	Chloroplast thylakoid membrane
SlCLC02	4081.A0A3Q7FFC5	GO Component	GO:0009536	Plastid
SlCLC02	4081.A0A3Q7FFC5	GO Component	GO:0009579	Thylakoid
SlCLC02	4081.A0A3Q7FFC5	GO Component	GO:0016020	Membrane
SlCLC02	4081.A0A3Q7FFC5	GO Component	GO:0016021	Integral component of membrane
SlCLC02	4081.A0A3Q7FFC5	GO Component	GO:0031090	Organelle membrane
SlCLC02	4081.A0A3Q7FFC5	GO Component	GO:0031224	Intrinsic component of membrane
SlCLC02	4081.A0A3Q7FFC5	GO Component	GO:0031967	Organelle envelope
SlCLC02	4081.A0A3Q7FFC5	GO Component	GO:0031975	Envelope
SlCLC02	4081.A0A3Q7FFC5	GO Component	GO:0031976	Plastid thylakoid
SlCLC02	4081.A0A3Q7FFC5	GO Component	GO:0031984	Organelle subcompartment
SlCLC02	4081.A0A3Q7FFC5	GO Component	GO:0032991	Protein-containing complex
SlCLC02	4081.A0A3Q7FFC5	GO Component	GO:0034357	Photosynthetic membrane
SlCLC02	4081.A0A3Q7FFC5	GO Component	GO:0034702	Ion channel complex
SlCLC02	4081.A0A3Q7FFC5	GO Component	GO:0034707	Chloride channel complex
SlCLC02	4081.A0A3Q7FFC5	GO Component	GO:0042170	Plastid membrane
SlCLC02	4081.A0A3Q7FFC5	GO Component	GO:0042651	Thylakoid membrane
SlCLC02	4081.A0A3Q7FFC5	GO Component	GO:0043226	Organelle
SlCLC02	4081.A0A3Q7FFC5	GO Component	GO:0043227	Membrane-bounded organelle
SlCLC02	4081.A0A3Q7FFC5	GO Component	GO:0043229	Intracellular organelle
SlCLC02	4081.A0A3Q7FFC5	GO Component	GO:0043231	Intracellular membrane-bounded organelle
SlCLC02	4081.A0A3Q7FFC5	GO Component	GO:0055035	Plastid thylakoid membrane
SlCLC02	4081.A0A3Q7FFC5	GO Component	GO:0098796	Membrane protein complex
SlCLC02	4081.A0A3Q7FFC5	GO Component	GO:0110165	Cellular anatomical entity
SlCLC02	4081.A0A3Q7FFC5	GO Component	GO:1902495	Transmembrane transporter complex
SlCLC02	4081.A0A3Q7FFC5	GO Component	GO:1990351	Transporter complex
SlCLC02	4081.A0A3Q7FFC5	STRING clusters	CL:48372	Mixed, incl. CBS domain, and Haemolysin-III related
SlCLC02	4081.A0A3Q7FFC5	STRING clusters	CL:48377	Mixed, incl. Chloride, and ABA/WDS induced protein
SlCLC02	4081.A0A3Q7FFC5	STRING clusters	CL:48379	Mixed, incl. Chloride, and Transmembrane protein 41A/B
SlCLC02	4081.A0A3Q7FFC5	STRING clusters	CL:48381	Mixed, incl. Chloride, and Aminopeptidase N-like , N-terminal domain
SlCLC02	4081.A0A3Q7FFC5	STRING clusters	CL:48383	Chloride, and Aminopeptidase N-like , N-terminal domain
SlCLC02	4081.A0A3Q7FFC5	STRING clusters	CL:48386	Chloride, and Aminopeptidase N-like , N-terminal domain
SlCLC02	4081.A0A3Q7FFC5	Reactome	MAP-2672351	Stimuli-sensing channels
SlCLC02	4081.A0A3Q7FFC5	Reactome	MAP-382551	Transport of small molecules
SlCLC02	4081.A0A3Q7FFC5	Reactome	MAP-983712	Ion channel transport
SlCLC02	4081.A0A3Q7FFC5	COMPARTMENTS	GOCC:0016020	Membrane
SlCLC02	4081.A0A3Q7FFC5	COMPARTMENTS	GOCC:0016021	Integral component of membrane
SlCLC02	4081.A0A3Q7FFC5	COMPARTMENTS	GOCC:0031224	Intrinsic component of membrane
SlCLC02	4081.A0A3Q7FFC5	COMPARTMENTS	GOCC:0032991	Protein-containing complex
SlCLC02	4081.A0A3Q7FFC5	COMPARTMENTS	GOCC:0034702	Ion channel complex
SlCLC02	4081.A0A3Q7FFC5	COMPARTMENTS	GOCC:0034707	Chloride channel complex
SlCLC02	4081.A0A3Q7FFC5	COMPARTMENTS	GOCC:0098796	Membrane protein complex
SlCLC02	4081.A0A3Q7FFC5	COMPARTMENTS	GOCC:0110165	Cellular anatomical entity
SlCLC02	4081.A0A3Q7FFC5	COMPARTMENTS	GOCC:1902495	Transmembrane transporter complex
SlCLC02	4081.A0A3Q7FFC5	COMPARTMENTS	GOCC:1990351	Transporter complex
SlCLC02	4081.A0A3Q7FFC5	UniProt Keywords	KW-0129	CBS domain
SlCLC02	4081.A0A3Q7FFC5	UniProt Keywords	KW-0406	Ion transport
SlCLC02	4081.A0A3Q7FFC5	UniProt Keywords	KW-0472	Membrane
SlCLC02	4081.A0A3Q7FFC5	UniProt Keywords	KW-0812	Transmembrane
SlCLC02	4081.A0A3Q7FFC5	UniProt Keywords	KW-0813	Transport
SlCLC02	4081.A0A3Q7FFC5	UniProt Keywords	KW-0868	Chloride
SlCLC02	4081.A0A3Q7FFC5	UniProt Keywords	KW-1133	Transmembrane helix
SlCLC02	4081.A0A3Q7FFC5	Pfam	PF00654	Voltage gated chloride channel
SlCLC02	4081.A0A3Q7FFC5	InterPro	IPR000644	CBS domain
SlCLC02	4081.A0A3Q7FFC5	InterPro	IPR001807	Chloride channel, voltage gated
SlCLC02	4081.A0A3Q7FFC5	InterPro	IPR014743	Chloride channel, core
SlCLC02	4081.A0A3Q7FFC5	InterPro	IPR046342	CBS domain superfamily
SlCLC02	4081.A0A3Q7FFC5	SMART	SM00116	Domain in cystathionine beta-synthase and other proteins.
SlCLC03	4081.A0A3Q7F172	GO Process	GO:0006810	Transport
SlCLC03	4081.A0A3Q7F172	GO Process	GO:0006811	Ion transport
SlCLC03	4081.A0A3Q7F172	GO Process	GO:0006812	Cation transport
SlCLC03	4081.A0A3Q7F172	GO Process	GO:0006820	Anion transport
SlCLC03	4081.A0A3Q7F172	GO Process	GO:0006821	Chloride transport
SlCLC03	4081.A0A3Q7F172	GO Process	GO:0009987	Cellular process
SlCLC03	4081.A0A3Q7F172	GO Process	GO:0015698	Inorganic anion transport
SlCLC03	4081.A0A3Q7F172	GO Process	GO:0015706	Nitrate transmembrane transport
SlCLC03	4081.A0A3Q7F172	GO Process	GO:0032879	Regulation of localization
SlCLC03	4081.A0A3Q7F172	GO Process	GO:0034220	Ion transmembrane transport
SlCLC03	4081.A0A3Q7F172	GO Process	GO:0034762	Regulation of transmembrane transport
SlCLC03	4081.A0A3Q7F172	GO Process	GO:0034765	Regulation of ion transmembrane transport
SlCLC03	4081.A0A3Q7F172	GO Process	GO:0043269	Regulation of ion transport
SlCLC03	4081.A0A3Q7F172	GO Process	GO:0050789	Regulation of biological process
SlCLC03	4081.A0A3Q7F172	GO Process	GO:0050794	Regulation of cellular process
SlCLC03	4081.A0A3Q7F172	GO Process	GO:0051049	Regulation of transport
SlCLC03	4081.A0A3Q7F172	GO Process	GO:0051179	Localization
SlCLC03	4081.A0A3Q7F172	GO Process	GO:0051234	Establishment of localization
SlCLC03	4081.A0A3Q7F172	GO Process	GO:0055085	Transmembrane transport
SlCLC03	4081.A0A3Q7F172	GO Process	GO:0065007	Biological regulation
SlCLC03	4081.A0A3Q7F172	GO Process	GO:0071705	Nitrogen compound transport
SlCLC03	4081.A0A3Q7F172	GO Process	GO:0098655	Cation transmembrane transport
SlCLC03	4081.A0A3Q7F172	GO Process	GO:0098656	Anion transmembrane transport
SlCLC03	4081.A0A3Q7F172	GO Process	GO:0098660	Inorganic ion transmembrane transport
SlCLC03	4081.A0A3Q7F172	GO Process	GO:0098661	Inorganic anion transmembrane transport
SlCLC03	4081.A0A3Q7F172	GO Process	GO:0098662	Inorganic cation transmembrane transport
SlCLC03	4081.A0A3Q7F172	GO Process	GO:1902025	Nitrate import
SlCLC03	4081.A0A3Q7F172	GO Process	GO:1902476	Chloride transmembrane transport
SlCLC03	4081.A0A3Q7F172	GO Process	GO:1902600	Proton transmembrane transport
SlCLC03	4081.A0A3Q7F172	GO Function	GO:0005215	Transporter activity
SlCLC03	4081.A0A3Q7F172	GO Function	GO:0005216	Ion channel activity
SlCLC03	4081.A0A3Q7F172	GO Function	GO:0005244	Voltage-gated ion channel activity
SlCLC03	4081.A0A3Q7F172	GO Function	GO:0005247	Voltage-gated chloride channel activity
SlCLC03	4081.A0A3Q7F172	GO Function	GO:0005253	Anion channel activity
SlCLC03	4081.A0A3Q7F172	GO Function	GO:0005254	Chloride channel activity
SlCLC03	4081.A0A3Q7F172	GO Function	GO:0008308	Voltage-gated anion channel activity
SlCLC03	4081.A0A3Q7F172	GO Function	GO:0008324	Cation transmembrane transporter activity
SlCLC03	4081.A0A3Q7F172	GO Function	GO:0008509	Anion transmembrane transporter activity
SlCLC03	4081.A0A3Q7F172	GO Function	GO:0015075	Ion transmembrane transporter activity
SlCLC03	4081.A0A3Q7F172	GO Function	GO:0015078	Proton transmembrane transporter activity
SlCLC03	4081.A0A3Q7F172	GO Function	GO:0015103	Inorganic anion transmembrane transporter activity
SlCLC03	4081.A0A3Q7F172	GO Function	GO:0015108	Chloride transmembrane transporter activity
SlCLC03	4081.A0A3Q7F172	GO Function	GO:0015112	Nitrate transmembrane transporter activity
SlCLC03	4081.A0A3Q7F172	GO Function	GO:0015267	Channel activity
SlCLC03	4081.A0A3Q7F172	GO Function	GO:0015291	Secondary active transmembrane transporter activity
SlCLC03	4081.A0A3Q7F172	GO Function	GO:0015293	Symporter activity
SlCLC03	4081.A0A3Q7F172	GO Function	GO:0015294	Solute:cation symporter activity
SlCLC03	4081.A0A3Q7F172	GO Function	GO:0015295	Solute:proton symporter activity
SlCLC03	4081.A0A3Q7F172	GO Function	GO:0015296	Anion:cation symporter activity
SlCLC03	4081.A0A3Q7F172	GO Function	GO:0015318	Inorganic molecular entity transmembrane transporter activity
SlCLC03	4081.A0A3Q7F172	GO Function	GO:0015513	High-affinity secondary active nitrite transmembrane transporter activity
SlCLC03	4081.A0A3Q7F172	GO Function	GO:0022803	Passive transmembrane transporter activity
SlCLC03	4081.A0A3Q7F172	GO Function	GO:0022804	Active transmembrane transporter activity
SlCLC03	4081.A0A3Q7F172	GO Function	GO:0022832	Voltage-gated channel activity
SlCLC03	4081.A0A3Q7F172	GO Function	GO:0022836	Gated channel activity
SlCLC03	4081.A0A3Q7F172	GO Function	GO:0022853	Active ion transmembrane transporter activity
SlCLC03	4081.A0A3Q7F172	GO Function	GO:0022857	Transmembrane transporter activity
SlCLC03	4081.A0A3Q7F172	GO Function	GO:0022890	Inorganic cation transmembrane transporter activity
SlCLC03	4081.A0A3Q7F172	GO Component	GO:0000325	Plant-type vacuole
SlCLC03	4081.A0A3Q7F172	GO Component	GO:0005622	Intracellular anatomical structure
SlCLC03	4081.A0A3Q7F172	GO Component	GO:0005737	Cytoplasm
SlCLC03	4081.A0A3Q7F172	GO Component	GO:0005773	Vacuole
SlCLC03	4081.A0A3Q7F172	GO Component	GO:0005774	Vacuolar membrane
SlCLC03	4081.A0A3Q7F172	GO Component	GO:0009705	Plant-type vacuole membrane
SlCLC03	4081.A0A3Q7F172	GO Component	GO:0016020	Membrane
SlCLC03	4081.A0A3Q7F172	GO Component	GO:0016021	Integral component of membrane
SlCLC03	4081.A0A3Q7F172	GO Component	GO:0031090	Organelle membrane
SlCLC03	4081.A0A3Q7F172	GO Component	GO:0031224	Intrinsic component of membrane
SlCLC03	4081.A0A3Q7F172	GO Component	GO:0032991	Protein-containing complex
SlCLC03	4081.A0A3Q7F172	GO Component	GO:0034702	Ion channel complex
SlCLC03	4081.A0A3Q7F172	GO Component	GO:0034707	Chloride channel complex
SlCLC03	4081.A0A3Q7F172	GO Component	GO:0043226	Organelle
SlCLC03	4081.A0A3Q7F172	GO Component	GO:0043227	Membrane-bounded organelle
SlCLC03	4081.A0A3Q7F172	GO Component	GO:0043229	Intracellular organelle
SlCLC03	4081.A0A3Q7F172	GO Component	GO:0043231	Intracellular membrane-bounded organelle
SlCLC03	4081.A0A3Q7F172	GO Component	GO:0098588	Bounding membrane of organelle
SlCLC03	4081.A0A3Q7F172	GO Component	GO:0098796	Membrane protein complex
SlCLC03	4081.A0A3Q7F172	GO Component	GO:0110165	Cellular anatomical entity
SlCLC03	4081.A0A3Q7F172	GO Component	GO:1902495	Transmembrane transporter complex
SlCLC03	4081.A0A3Q7F172	GO Component	GO:1990351	Transporter complex
SlCLC03	4081.A0A3Q7F172	STRING clusters	CL:48372	Mixed, incl. CBS domain, and Haemolysin-III related
SlCLC03	4081.A0A3Q7F172	STRING clusters	CL:48377	Mixed, incl. Chloride, and ABA/WDS induced protein
SlCLC03	4081.A0A3Q7F172	STRING clusters	CL:48379	Mixed, incl. Chloride, and Transmembrane protein 41A/B
SlCLC03	4081.A0A3Q7F172	STRING clusters	CL:48381	Mixed, incl. Chloride, and Aminopeptidase N-like , N-terminal domain
SlCLC03	4081.A0A3Q7F172	STRING clusters	CL:48383	Chloride, and Aminopeptidase N-like , N-terminal domain
SlCLC03	4081.A0A3Q7F172	STRING clusters	CL:48386	Chloride, and Aminopeptidase N-like , N-terminal domain
SlCLC03	4081.A0A3Q7F172	Reactome	MAP-2672351	Stimuli-sensing channels
SlCLC03	4081.A0A3Q7F172	Reactome	MAP-382551	Transport of small molecules
SlCLC03	4081.A0A3Q7F172	Reactome	MAP-983712	Ion channel transport
SlCLC03	4081.A0A3Q7F172	COMPARTMENTS	GOCC:0016020	Membrane
SlCLC03	4081.A0A3Q7F172	COMPARTMENTS	GOCC:0016021	Integral component of membrane
SlCLC03	4081.A0A3Q7F172	COMPARTMENTS	GOCC:0031224	Intrinsic component of membrane
SlCLC03	4081.A0A3Q7F172	COMPARTMENTS	GOCC:0032991	Protein-containing complex
SlCLC03	4081.A0A3Q7F172	COMPARTMENTS	GOCC:0034702	Ion channel complex
SlCLC03	4081.A0A3Q7F172	COMPARTMENTS	GOCC:0034707	Chloride channel complex
SlCLC03	4081.A0A3Q7F172	COMPARTMENTS	GOCC:0098796	Membrane protein complex
SlCLC03	4081.A0A3Q7F172	COMPARTMENTS	GOCC:0110165	Cellular anatomical entity
SlCLC03	4081.A0A3Q7F172	COMPARTMENTS	GOCC:1902495	Transmembrane transporter complex
SlCLC03	4081.A0A3Q7F172	COMPARTMENTS	GOCC:1990351	Transporter complex
SlCLC03	4081.A0A3Q7F172	UniProt Keywords	KW-0129	CBS domain
SlCLC03	4081.A0A3Q7F172	UniProt Keywords	KW-0406	Ion transport
SlCLC03	4081.A0A3Q7F172	UniProt Keywords	KW-0472	Membrane
SlCLC03	4081.A0A3Q7F172	UniProt Keywords	KW-0812	Transmembrane
SlCLC03	4081.A0A3Q7F172	UniProt Keywords	KW-0813	Transport
SlCLC03	4081.A0A3Q7F172	UniProt Keywords	KW-0868	Chloride
SlCLC03	4081.A0A3Q7F172	UniProt Keywords	KW-1133	Transmembrane helix
SlCLC03	4081.A0A3Q7F172	Pfam	PF00654	Voltage gated chloride channel
SlCLC03	4081.A0A3Q7F172	InterPro	IPR000644	CBS domain
SlCLC03	4081.A0A3Q7F172	InterPro	IPR001807	Chloride channel, voltage gated
SlCLC03	4081.A0A3Q7F172	InterPro	IPR002251	Chloride channel ClC-plant
SlCLC03	4081.A0A3Q7F172	InterPro	IPR014743	Chloride channel, core
SlCLC03	4081.A0A3Q7F172	InterPro	IPR046342	CBS domain superfamily
SlCLC03	4081.A0A3Q7F172	SMART	SM00116	Domain in cystathionine beta-synthase and other proteins.
SlCLC04	4081.A0A3Q7FEB2	GO Process	GO:0006810	Transport
SlCLC04	4081.A0A3Q7FEB2	GO Process	GO:0006811	Ion transport
SlCLC04	4081.A0A3Q7FEB2	GO Process	GO:0006812	Cation transport
SlCLC04	4081.A0A3Q7FEB2	GO Process	GO:0006820	Anion transport
SlCLC04	4081.A0A3Q7FEB2	GO Process	GO:0006821	Chloride transport
SlCLC04	4081.A0A3Q7FEB2	GO Process	GO:0009987	Cellular process
SlCLC04	4081.A0A3Q7FEB2	GO Process	GO:0015698	Inorganic anion transport
SlCLC04	4081.A0A3Q7FEB2	GO Process	GO:0015706	Nitrate transmembrane transport
SlCLC04	4081.A0A3Q7FEB2	GO Process	GO:0032879	Regulation of localization
SlCLC04	4081.A0A3Q7FEB2	GO Process	GO:0034220	Ion transmembrane transport
SlCLC04	4081.A0A3Q7FEB2	GO Process	GO:0034762	Regulation of transmembrane transport
SlCLC04	4081.A0A3Q7FEB2	GO Process	GO:0034765	Regulation of ion transmembrane transport
SlCLC04	4081.A0A3Q7FEB2	GO Process	GO:0043269	Regulation of ion transport
SlCLC04	4081.A0A3Q7FEB2	GO Process	GO:0050789	Regulation of biological process
SlCLC04	4081.A0A3Q7FEB2	GO Process	GO:0050794	Regulation of cellular process
SlCLC04	4081.A0A3Q7FEB2	GO Process	GO:0051049	Regulation of transport
SlCLC04	4081.A0A3Q7FEB2	GO Process	GO:0051179	Localization
SlCLC04	4081.A0A3Q7FEB2	GO Process	GO:0051234	Establishment of localization
SlCLC04	4081.A0A3Q7FEB2	GO Process	GO:0055085	Transmembrane transport
SlCLC04	4081.A0A3Q7FEB2	GO Process	GO:0065007	Biological regulation
SlCLC04	4081.A0A3Q7FEB2	GO Process	GO:0071705	Nitrogen compound transport
SlCLC04	4081.A0A3Q7FEB2	GO Process	GO:0098655	Cation transmembrane transport
SlCLC04	4081.A0A3Q7FEB2	GO Process	GO:0098656	Anion transmembrane transport
SlCLC04	4081.A0A3Q7FEB2	GO Process	GO:0098660	Inorganic ion transmembrane transport
SlCLC04	4081.A0A3Q7FEB2	GO Process	GO:0098661	Inorganic anion transmembrane transport
SlCLC04	4081.A0A3Q7FEB2	GO Process	GO:0098662	Inorganic cation transmembrane transport
SlCLC04	4081.A0A3Q7FEB2	GO Process	GO:1902025	Nitrate import
SlCLC04	4081.A0A3Q7FEB2	GO Process	GO:1902476	Chloride transmembrane transport
SlCLC04	4081.A0A3Q7FEB2	GO Process	GO:1902600	Proton transmembrane transport
SlCLC04	4081.A0A3Q7FEB2	GO Function	GO:0005215	Transporter activity
SlCLC04	4081.A0A3Q7FEB2	GO Function	GO:0005216	Ion channel activity
SlCLC04	4081.A0A3Q7FEB2	GO Function	GO:0005244	Voltage-gated ion channel activity
SlCLC04	4081.A0A3Q7FEB2	GO Function	GO:0005247	Voltage-gated chloride channel activity
SlCLC04	4081.A0A3Q7FEB2	GO Function	GO:0005253	Anion channel activity
SlCLC04	4081.A0A3Q7FEB2	GO Function	GO:0005254	Chloride channel activity
SlCLC04	4081.A0A3Q7FEB2	GO Function	GO:0008308	Voltage-gated anion channel activity
SlCLC04	4081.A0A3Q7FEB2	GO Function	GO:0008324	Cation transmembrane transporter activity
SlCLC04	4081.A0A3Q7FEB2	GO Function	GO:0008509	Anion transmembrane transporter activity
SlCLC04	4081.A0A3Q7FEB2	GO Function	GO:0015075	Ion transmembrane transporter activity
SlCLC04	4081.A0A3Q7FEB2	GO Function	GO:0015078	Proton transmembrane transporter activity
SlCLC04	4081.A0A3Q7FEB2	GO Function	GO:0015103	Inorganic anion transmembrane transporter activity
SlCLC04	4081.A0A3Q7FEB2	GO Function	GO:0015108	Chloride transmembrane transporter activity
SlCLC04	4081.A0A3Q7FEB2	GO Function	GO:0015112	Nitrate transmembrane transporter activity
SlCLC04	4081.A0A3Q7FEB2	GO Function	GO:0015267	Channel activity
SlCLC04	4081.A0A3Q7FEB2	GO Function	GO:0015291	Secondary active transmembrane transporter activity
SlCLC04	4081.A0A3Q7FEB2	GO Function	GO:0015293	Symporter activity
SlCLC04	4081.A0A3Q7FEB2	GO Function	GO:0015294	Solute:cation symporter activity
SlCLC04	4081.A0A3Q7FEB2	GO Function	GO:0015295	Solute:proton symporter activity
SlCLC04	4081.A0A3Q7FEB2	GO Function	GO:0015296	Anion:cation symporter activity
SlCLC04	4081.A0A3Q7FEB2	GO Function	GO:0015318	Inorganic molecular entity transmembrane transporter activity
SlCLC04	4081.A0A3Q7FEB2	GO Function	GO:0015513	High-affinity secondary active nitrite transmembrane transporter activity
SlCLC04	4081.A0A3Q7FEB2	GO Function	GO:0022803	Passive transmembrane transporter activity
SlCLC04	4081.A0A3Q7FEB2	GO Function	GO:0022804	Active transmembrane transporter activity
SlCLC04	4081.A0A3Q7FEB2	GO Function	GO:0022832	Voltage-gated channel activity
SlCLC04	4081.A0A3Q7FEB2	GO Function	GO:0022836	Gated channel activity
SlCLC04	4081.A0A3Q7FEB2	GO Function	GO:0022853	Active ion transmembrane transporter activity
SlCLC04	4081.A0A3Q7FEB2	GO Function	GO:0022857	Transmembrane transporter activity
SlCLC04	4081.A0A3Q7FEB2	GO Function	GO:0022890	Inorganic cation transmembrane transporter activity
SlCLC04	4081.A0A3Q7FEB2	GO Component	GO:0000325	Plant-type vacuole
SlCLC04	4081.A0A3Q7FEB2	GO Component	GO:0005622	Intracellular anatomical structure
SlCLC04	4081.A0A3Q7FEB2	GO Component	GO:0005737	Cytoplasm
SlCLC04	4081.A0A3Q7FEB2	GO Component	GO:0005773	Vacuole
SlCLC04	4081.A0A3Q7FEB2	GO Component	GO:0005774	Vacuolar membrane
SlCLC04	4081.A0A3Q7FEB2	GO Component	GO:0009705	Plant-type vacuole membrane
SlCLC04	4081.A0A3Q7FEB2	GO Component	GO:0016020	Membrane
SlCLC04	4081.A0A3Q7FEB2	GO Component	GO:0016021	Integral component of membrane
SlCLC04	4081.A0A3Q7FEB2	GO Component	GO:0031090	Organelle membrane
SlCLC04	4081.A0A3Q7FEB2	GO Component	GO:0031224	Intrinsic component of membrane
SlCLC04	4081.A0A3Q7FEB2	GO Component	GO:0032991	Protein-containing complex
SlCLC04	4081.A0A3Q7FEB2	GO Component	GO:0034702	Ion channel complex
SlCLC04	4081.A0A3Q7FEB2	GO Component	GO:0034707	Chloride channel complex
SlCLC04	4081.A0A3Q7FEB2	GO Component	GO:0043226	Organelle
SlCLC04	4081.A0A3Q7FEB2	GO Component	GO:0043227	Membrane-bounded organelle
SlCLC04	4081.A0A3Q7FEB2	GO Component	GO:0043229	Intracellular organelle
SlCLC04	4081.A0A3Q7FEB2	GO Component	GO:0043231	Intracellular membrane-bounded organelle
SlCLC04	4081.A0A3Q7FEB2	GO Component	GO:0098588	Bounding membrane of organelle
SlCLC04	4081.A0A3Q7FEB2	GO Component	GO:0098796	Membrane protein complex
SlCLC04	4081.A0A3Q7FEB2	GO Component	GO:0110165	Cellular anatomical entity
SlCLC04	4081.A0A3Q7FEB2	GO Component	GO:1902495	Transmembrane transporter complex
SlCLC04	4081.A0A3Q7FEB2	GO Component	GO:1990351	Transporter complex
SlCLC04	4081.A0A3Q7FEB2	STRING clusters	CL:48372	Mixed, incl. CBS domain, and Haemolysin-III related
SlCLC04	4081.A0A3Q7FEB2	STRING clusters	CL:48377	Mixed, incl. Chloride, and ABA/WDS induced protein
SlCLC04	4081.A0A3Q7FEB2	STRING clusters	CL:48379	Mixed, incl. Chloride, and Transmembrane protein 41A/B
SlCLC04	4081.A0A3Q7FEB2	STRING clusters	CL:48381	Mixed, incl. Chloride, and Aminopeptidase N-like , N-terminal domain
SlCLC04	4081.A0A3Q7FEB2	STRING clusters	CL:48383	Chloride, and Aminopeptidase N-like , N-terminal domain
SlCLC04	4081.A0A3Q7FEB2	Reactome	MAP-2672351	Stimuli-sensing channels
SlCLC04	4081.A0A3Q7FEB2	Reactome	MAP-382551	Transport of small molecules
SlCLC04	4081.A0A3Q7FEB2	Reactome	MAP-983712	Ion channel transport
SlCLC04	4081.A0A3Q7FEB2	COMPARTMENTS	GOCC:0016020	Membrane
SlCLC04	4081.A0A3Q7FEB2	COMPARTMENTS	GOCC:0016021	Integral component of membrane
SlCLC04	4081.A0A3Q7FEB2	COMPARTMENTS	GOCC:0031224	Intrinsic component of membrane
SlCLC04	4081.A0A3Q7FEB2	COMPARTMENTS	GOCC:0032991	Protein-containing complex
SlCLC04	4081.A0A3Q7FEB2	COMPARTMENTS	GOCC:0034702	Ion channel complex
SlCLC04	4081.A0A3Q7FEB2	COMPARTMENTS	GOCC:0034707	Chloride channel complex
SlCLC04	4081.A0A3Q7FEB2	COMPARTMENTS	GOCC:0098796	Membrane protein complex
SlCLC04	4081.A0A3Q7FEB2	COMPARTMENTS	GOCC:0110165	Cellular anatomical entity
SlCLC04	4081.A0A3Q7FEB2	COMPARTMENTS	GOCC:1902495	Transmembrane transporter complex
SlCLC04	4081.A0A3Q7FEB2	COMPARTMENTS	GOCC:1990351	Transporter complex
SlCLC04	4081.A0A3Q7FEB2	UniProt Keywords	KW-0129	CBS domain
SlCLC04	4081.A0A3Q7FEB2	UniProt Keywords	KW-0406	Ion transport
SlCLC04	4081.A0A3Q7FEB2	UniProt Keywords	KW-0472	Membrane
SlCLC04	4081.A0A3Q7FEB2	UniProt Keywords	KW-0812	Transmembrane
SlCLC04	4081.A0A3Q7FEB2	UniProt Keywords	KW-0813	Transport
SlCLC04	4081.A0A3Q7FEB2	UniProt Keywords	KW-0868	Chloride
SlCLC04	4081.A0A3Q7FEB2	UniProt Keywords	KW-1133	Transmembrane helix
SlCLC04	4081.A0A3Q7FEB2	Pfam	PF00654	Voltage gated chloride channel
SlCLC04	4081.A0A3Q7FEB2	InterPro	IPR000644	CBS domain
SlCLC04	4081.A0A3Q7FEB2	InterPro	IPR001807	Chloride channel, voltage gated
SlCLC04	4081.A0A3Q7FEB2	InterPro	IPR002251	Chloride channel ClC-plant
SlCLC04	4081.A0A3Q7FEB2	InterPro	IPR014743	Chloride channel, core
SlCLC04	4081.A0A3Q7FEB2	InterPro	IPR046342	CBS domain superfamily
SlCLC04	4081.A0A3Q7FEB2	SMART	SM00116	Domain in cystathionine beta-synthase and other proteins.
SlCLC05	4081.A0A3Q7H3W7	GO Process	GO:0006810	Transport
SlCLC05	4081.A0A3Q7H3W7	GO Process	GO:0006811	Ion transport
SlCLC05	4081.A0A3Q7H3W7	GO Process	GO:0006820	Anion transport
SlCLC05	4081.A0A3Q7H3W7	GO Process	GO:0006821	Chloride transport
SlCLC05	4081.A0A3Q7H3W7	GO Process	GO:0009987	Cellular process
SlCLC05	4081.A0A3Q7H3W7	GO Process	GO:0015698	Inorganic anion transport
SlCLC05	4081.A0A3Q7H3W7	GO Process	GO:0032879	Regulation of localization
SlCLC05	4081.A0A3Q7H3W7	GO Process	GO:0034220	Ion transmembrane transport
SlCLC05	4081.A0A3Q7H3W7	GO Process	GO:0034762	Regulation of transmembrane transport
SlCLC05	4081.A0A3Q7H3W7	GO Process	GO:0034765	Regulation of ion transmembrane transport
SlCLC05	4081.A0A3Q7H3W7	GO Process	GO:0043269	Regulation of ion transport
SlCLC05	4081.A0A3Q7H3W7	GO Process	GO:0050789	Regulation of biological process
SlCLC05	4081.A0A3Q7H3W7	GO Process	GO:0050794	Regulation of cellular process
SlCLC05	4081.A0A3Q7H3W7	GO Process	GO:0051049	Regulation of transport
SlCLC05	4081.A0A3Q7H3W7	GO Process	GO:0051179	Localization
SlCLC05	4081.A0A3Q7H3W7	GO Process	GO:0051234	Establishment of localization
SlCLC05	4081.A0A3Q7H3W7	GO Process	GO:0055085	Transmembrane transport
SlCLC05	4081.A0A3Q7H3W7	GO Process	GO:0065007	Biological regulation
SlCLC05	4081.A0A3Q7H3W7	GO Process	GO:0098656	Anion transmembrane transport
SlCLC05	4081.A0A3Q7H3W7	GO Process	GO:0098660	Inorganic ion transmembrane transport
SlCLC05	4081.A0A3Q7H3W7	GO Process	GO:0098661	Inorganic anion transmembrane transport
SlCLC05	4081.A0A3Q7H3W7	GO Process	GO:1902476	Chloride transmembrane transport
SlCLC05	4081.A0A3Q7H3W7	GO Function	GO:0005215	Transporter activity
SlCLC05	4081.A0A3Q7H3W7	GO Function	GO:0005216	Ion channel activity
SlCLC05	4081.A0A3Q7H3W7	GO Function	GO:0005244	Voltage-gated ion channel activity
SlCLC05	4081.A0A3Q7H3W7	GO Function	GO:0005247	Voltage-gated chloride channel activity
SlCLC05	4081.A0A3Q7H3W7	GO Function	GO:0005253	Anion channel activity
SlCLC05	4081.A0A3Q7H3W7	GO Function	GO:0005254	Chloride channel activity
SlCLC05	4081.A0A3Q7H3W7	GO Function	GO:0008308	Voltage-gated anion channel activity
SlCLC05	4081.A0A3Q7H3W7	GO Function	GO:0008509	Anion transmembrane transporter activity
SlCLC05	4081.A0A3Q7H3W7	GO Function	GO:0015075	Ion transmembrane transporter activity
SlCLC05	4081.A0A3Q7H3W7	GO Function	GO:0015103	Inorganic anion transmembrane transporter activity
SlCLC05	4081.A0A3Q7H3W7	GO Function	GO:0015108	Chloride transmembrane transporter activity
SlCLC05	4081.A0A3Q7H3W7	GO Function	GO:0015267	Channel activity
SlCLC05	4081.A0A3Q7H3W7	GO Function	GO:0015318	Inorganic molecular entity transmembrane transporter activity
SlCLC05	4081.A0A3Q7H3W7	GO Function	GO:0022803	Passive transmembrane transporter activity
SlCLC05	4081.A0A3Q7H3W7	GO Function	GO:0022832	Voltage-gated channel activity
SlCLC05	4081.A0A3Q7H3W7	GO Function	GO:0022836	Gated channel activity
SlCLC05	4081.A0A3Q7H3W7	GO Function	GO:0022857	Transmembrane transporter activity
SlCLC05	4081.A0A3Q7H3W7	GO Component	GO:0000325	Plant-type vacuole
SlCLC05	4081.A0A3Q7H3W7	GO Component	GO:0005622	Intracellular anatomical structure
SlCLC05	4081.A0A3Q7H3W7	GO Component	GO:0005737	Cytoplasm
SlCLC05	4081.A0A3Q7H3W7	GO Component	GO:0005773	Vacuole
SlCLC05	4081.A0A3Q7H3W7	GO Component	GO:0005774	Vacuolar membrane
SlCLC05	4081.A0A3Q7H3W7	GO Component	GO:0009705	Plant-type vacuole membrane
SlCLC05	4081.A0A3Q7H3W7	GO Component	GO:0016020	Membrane
SlCLC05	4081.A0A3Q7H3W7	GO Component	GO:0016021	Integral component of membrane
SlCLC05	4081.A0A3Q7H3W7	GO Component	GO:0031090	Organelle membrane
SlCLC05	4081.A0A3Q7H3W7	GO Component	GO:0031224	Intrinsic component of membrane
SlCLC05	4081.A0A3Q7H3W7	GO Component	GO:0032991	Protein-containing complex
SlCLC05	4081.A0A3Q7H3W7	GO Component	GO:0034702	Ion channel complex
SlCLC05	4081.A0A3Q7H3W7	GO Component	GO:0034707	Chloride channel complex
SlCLC05	4081.A0A3Q7H3W7	GO Component	GO:0043226	Organelle
SlCLC05	4081.A0A3Q7H3W7	GO Component	GO:0043227	Membrane-bounded organelle
SlCLC05	4081.A0A3Q7H3W7	GO Component	GO:0043229	Intracellular organelle
SlCLC05	4081.A0A3Q7H3W7	GO Component	GO:0043231	Intracellular membrane-bounded organelle
SlCLC05	4081.A0A3Q7H3W7	GO Component	GO:0098588	Bounding membrane of organelle
SlCLC05	4081.A0A3Q7H3W7	GO Component	GO:0098796	Membrane protein complex
SlCLC05	4081.A0A3Q7H3W7	GO Component	GO:0110165	Cellular anatomical entity
SlCLC05	4081.A0A3Q7H3W7	GO Component	GO:1902495	Transmembrane transporter complex
SlCLC05	4081.A0A3Q7H3W7	GO Component	GO:1990351	Transporter complex
SlCLC05	4081.A0A3Q7H3W7	STRING clusters	CL:48372	Mixed, incl. CBS domain, and Haemolysin-III related
SlCLC05	4081.A0A3Q7H3W7	STRING clusters	CL:48377	Mixed, incl. Chloride, and ABA/WDS induced protein
SlCLC05	4081.A0A3Q7H3W7	STRING clusters	CL:48379	Mixed, incl. Chloride, and Transmembrane protein 41A/B
SlCLC05	4081.A0A3Q7H3W7	STRING clusters	CL:48381	Mixed, incl. Chloride, and Aminopeptidase N-like , N-terminal domain
SlCLC05	4081.A0A3Q7H3W7	Reactome	MAP-2672351	Stimuli-sensing channels
SlCLC05	4081.A0A3Q7H3W7	Reactome	MAP-382551	Transport of small molecules
SlCLC05	4081.A0A3Q7H3W7	Reactome	MAP-983712	Ion channel transport
SlCLC05	4081.A0A3Q7H3W7	COMPARTMENTS	GOCC:0016020	Membrane
SlCLC05	4081.A0A3Q7H3W7	COMPARTMENTS	GOCC:0016021	Integral component of membrane
SlCLC05	4081.A0A3Q7H3W7	COMPARTMENTS	GOCC:0031224	Intrinsic component of membrane
SlCLC05	4081.A0A3Q7H3W7	COMPARTMENTS	GOCC:0032991	Protein-containing complex
SlCLC05	4081.A0A3Q7H3W7	COMPARTMENTS	GOCC:0034702	Ion channel complex
SlCLC05	4081.A0A3Q7H3W7	COMPARTMENTS	GOCC:0034707	Chloride channel complex
SlCLC05	4081.A0A3Q7H3W7	COMPARTMENTS	GOCC:0098796	Membrane protein complex
SlCLC05	4081.A0A3Q7H3W7	COMPARTMENTS	GOCC:0110165	Cellular anatomical entity
SlCLC05	4081.A0A3Q7H3W7	COMPARTMENTS	GOCC:1902495	Transmembrane transporter complex
SlCLC05	4081.A0A3Q7H3W7	COMPARTMENTS	GOCC:1990351	Transporter complex
SlCLC05	4081.A0A3Q7H3W7	UniProt Keywords	KW-0129	CBS domain
SlCLC05	4081.A0A3Q7H3W7	UniProt Keywords	KW-0406	Ion transport
SlCLC05	4081.A0A3Q7H3W7	UniProt Keywords	KW-0472	Membrane
SlCLC05	4081.A0A3Q7H3W7	UniProt Keywords	KW-0812	Transmembrane
SlCLC05	4081.A0A3Q7H3W7	UniProt Keywords	KW-0813	Transport
SlCLC05	4081.A0A3Q7H3W7	UniProt Keywords	KW-0868	Chloride
SlCLC05	4081.A0A3Q7H3W7	UniProt Keywords	KW-1133	Transmembrane helix
SlCLC05	4081.A0A3Q7H3W7	Pfam	PF00654	Voltage gated chloride channel
SlCLC05	4081.A0A3Q7H3W7	InterPro	IPR000644	CBS domain
SlCLC05	4081.A0A3Q7H3W7	InterPro	IPR001807	Chloride channel, voltage gated
SlCLC05	4081.A0A3Q7H3W7	InterPro	IPR002251	Chloride channel ClC-plant
SlCLC05	4081.A0A3Q7H3W7	InterPro	IPR014743	Chloride channel, core
SlCLC05	4081.A0A3Q7H3W7	InterPro	IPR046342	CBS domain superfamily
SlCLC05	4081.A0A3Q7H3W7	SMART	SM00116	Domain in cystathionine beta-synthase and other proteins.
SlCLC06	4081.Q9ARC6	GO Process	GO:0006810	Transport
SlCLC06	4081.Q9ARC6	GO Process	GO:0006811	Ion transport
SlCLC06	4081.Q9ARC6	GO Process	GO:0006820	Anion transport
SlCLC06	4081.Q9ARC6	GO Process	GO:0006821	Chloride transport
SlCLC06	4081.Q9ARC6	GO Process	GO:0009987	Cellular process
SlCLC06	4081.Q9ARC6	GO Process	GO:0015698	Inorganic anion transport
SlCLC06	4081.Q9ARC6	GO Process	GO:0032879	Regulation of localization
SlCLC06	4081.Q9ARC6	GO Process	GO:0034220	Ion transmembrane transport
SlCLC06	4081.Q9ARC6	GO Process	GO:0034762	Regulation of transmembrane transport
SlCLC06	4081.Q9ARC6	GO Process	GO:0034765	Regulation of ion transmembrane transport
SlCLC06	4081.Q9ARC6	GO Process	GO:0043269	Regulation of ion transport
SlCLC06	4081.Q9ARC6	GO Process	GO:0050789	Regulation of biological process
SlCLC06	4081.Q9ARC6	GO Process	GO:0050794	Regulation of cellular process
SlCLC06	4081.Q9ARC6	GO Process	GO:0051049	Regulation of transport
SlCLC06	4081.Q9ARC6	GO Process	GO:0051179	Localization
SlCLC06	4081.Q9ARC6	GO Process	GO:0051234	Establishment of localization
SlCLC06	4081.Q9ARC6	GO Process	GO:0055085	Transmembrane transport
SlCLC06	4081.Q9ARC6	GO Process	GO:0065007	Biological regulation
SlCLC06	4081.Q9ARC6	GO Process	GO:0098656	Anion transmembrane transport
SlCLC06	4081.Q9ARC6	GO Process	GO:0098660	Inorganic ion transmembrane transport
SlCLC06	4081.Q9ARC6	GO Process	GO:0098661	Inorganic anion transmembrane transport
SlCLC06	4081.Q9ARC6	GO Process	GO:1902476	Chloride transmembrane transport
SlCLC06	4081.Q9ARC6	GO Function	GO:0005215	Transporter activity
SlCLC06	4081.Q9ARC6	GO Function	GO:0005216	Ion channel activity
SlCLC06	4081.Q9ARC6	GO Function	GO:0005244	Voltage-gated ion channel activity
SlCLC06	4081.Q9ARC6	GO Function	GO:0005247	Voltage-gated chloride channel activity
SlCLC06	4081.Q9ARC6	GO Function	GO:0005253	Anion channel activity
SlCLC06	4081.Q9ARC6	GO Function	GO:0005254	Chloride channel activity
SlCLC06	4081.Q9ARC6	GO Function	GO:0008308	Voltage-gated anion channel activity
SlCLC06	4081.Q9ARC6	GO Function	GO:0008509	Anion transmembrane transporter activity
SlCLC06	4081.Q9ARC6	GO Function	GO:0015075	Ion transmembrane transporter activity
SlCLC06	4081.Q9ARC6	GO Function	GO:0015103	Inorganic anion transmembrane transporter activity
SlCLC06	4081.Q9ARC6	GO Function	GO:0015108	Chloride transmembrane transporter activity
SlCLC06	4081.Q9ARC6	GO Function	GO:0015267	Channel activity
SlCLC06	4081.Q9ARC6	GO Function	GO:0015318	Inorganic molecular entity transmembrane transporter activity
SlCLC06	4081.Q9ARC6	GO Function	GO:0022803	Passive transmembrane transporter activity
SlCLC06	4081.Q9ARC6	GO Function	GO:0022832	Voltage-gated channel activity
SlCLC06	4081.Q9ARC6	GO Function	GO:0022836	Gated channel activity
SlCLC06	4081.Q9ARC6	GO Function	GO:0022857	Transmembrane transporter activity
SlCLC06	4081.Q9ARC6	GO Component	GO:0005622	Intracellular anatomical structure
SlCLC06	4081.Q9ARC6	GO Component	GO:0005737	Cytoplasm
SlCLC06	4081.Q9ARC6	GO Component	GO:0005794	Golgi apparatus
SlCLC06	4081.Q9ARC6	GO Component	GO:0009507	Chloroplast
SlCLC06	4081.Q9ARC6	GO Component	GO:0009536	Plastid
SlCLC06	4081.Q9ARC6	GO Component	GO:0012505	Endomembrane system
SlCLC06	4081.Q9ARC6	GO Component	GO:0016020	Membrane
SlCLC06	4081.Q9ARC6	GO Component	GO:0016021	Integral component of membrane
SlCLC06	4081.Q9ARC6	GO Component	GO:0031224	Intrinsic component of membrane
SlCLC06	4081.Q9ARC6	GO Component	GO:0032991	Protein-containing complex
SlCLC06	4081.Q9ARC6	GO Component	GO:0034702	Ion channel complex
SlCLC06	4081.Q9ARC6	GO Component	GO:0034707	Chloride channel complex
SlCLC06	4081.Q9ARC6	GO Component	GO:0043226	Organelle
SlCLC06	4081.Q9ARC6	GO Component	GO:0043227	Membrane-bounded organelle
SlCLC06	4081.Q9ARC6	GO Component	GO:0043229	Intracellular organelle
SlCLC06	4081.Q9ARC6	GO Component	GO:0043231	Intracellular membrane-bounded organelle
SlCLC06	4081.Q9ARC6	GO Component	GO:0098796	Membrane protein complex
SlCLC06	4081.Q9ARC6	GO Component	GO:0110165	Cellular anatomical entity
SlCLC06	4081.Q9ARC6	GO Component	GO:1902495	Transmembrane transporter complex
SlCLC06	4081.Q9ARC6	GO Component	GO:1990351	Transporter complex
SlCLC06	4081.Q9ARC6	STRING clusters	CL:48372	Mixed, incl. CBS domain, and Haemolysin-III related
SlCLC06	4081.Q9ARC6	STRING clusters	CL:48377	Mixed, incl. Chloride, and ABA/WDS induced protein
SlCLC06	4081.Q9ARC6	STRING clusters	CL:48379	Mixed, incl. Chloride, and Transmembrane protein 41A/B
SlCLC06	4081.Q9ARC6	STRING clusters	CL:48381	Mixed, incl. Chloride, and Aminopeptidase N-like , N-terminal domain
SlCLC06	4081.Q9ARC6	STRING clusters	CL:48383	Chloride, and Aminopeptidase N-like , N-terminal domain
SlCLC06	4081.Q9ARC6	Reactome	MAP-2672351	Stimuli-sensing channels
SlCLC06	4081.Q9ARC6	Reactome	MAP-382551	Transport of small molecules
SlCLC06	4081.Q9ARC6	Reactome	MAP-983712	Ion channel transport
SlCLC06	4081.Q9ARC6	COMPARTMENTS	GOCC:0005622	Intracellular
SlCLC06	4081.Q9ARC6	COMPARTMENTS	GOCC:0005737	Cytoplasm
SlCLC06	4081.Q9ARC6	COMPARTMENTS	GOCC:0005794	Golgi apparatus
SlCLC06	4081.Q9ARC6	COMPARTMENTS	GOCC:0009507	Chloroplast
SlCLC06	4081.Q9ARC6	COMPARTMENTS	GOCC:0009536	Plastid
SlCLC06	4081.Q9ARC6	COMPARTMENTS	GOCC:0012505	Endomembrane system
SlCLC06	4081.Q9ARC6	COMPARTMENTS	GOCC:0016020	Membrane
SlCLC06	4081.Q9ARC6	COMPARTMENTS	GOCC:0016021	Integral component of membrane
SlCLC06	4081.Q9ARC6	COMPARTMENTS	GOCC:0031224	Intrinsic component of membrane
SlCLC06	4081.Q9ARC6	COMPARTMENTS	GOCC:0032991	Protein-containing complex
SlCLC06	4081.Q9ARC6	COMPARTMENTS	GOCC:0034702	Ion channel complex
SlCLC06	4081.Q9ARC6	COMPARTMENTS	GOCC:0034707	Chloride channel complex
SlCLC06	4081.Q9ARC6	COMPARTMENTS	GOCC:0043226	Organelle
SlCLC06	4081.Q9ARC6	COMPARTMENTS	GOCC:0043227	Membrane-bounded organelle
SlCLC06	4081.Q9ARC6	COMPARTMENTS	GOCC:0043229	Intracellular organelle
SlCLC06	4081.Q9ARC6	COMPARTMENTS	GOCC:0043231	Intracellular membrane-bounded organelle
SlCLC06	4081.Q9ARC6	COMPARTMENTS	GOCC:0098796	Membrane protein complex
SlCLC06	4081.Q9ARC6	COMPARTMENTS	GOCC:0110165	Cellular anatomical entity
SlCLC06	4081.Q9ARC6	COMPARTMENTS	GOCC:1902495	Transmembrane transporter complex
SlCLC06	4081.Q9ARC6	COMPARTMENTS	GOCC:1990351	Transporter complex
SlCLC06	4081.Q9ARC6	UniProt Keywords	KW-0129	CBS domain
SlCLC06	4081.Q9ARC6	UniProt Keywords	KW-0406	Ion transport
SlCLC06	4081.Q9ARC6	UniProt Keywords	KW-0472	Membrane
SlCLC06	4081.Q9ARC6	UniProt Keywords	KW-0812	Transmembrane
SlCLC06	4081.Q9ARC6	UniProt Keywords	KW-0813	Transport
SlCLC06	4081.Q9ARC6	UniProt Keywords	KW-0868	Chloride
SlCLC06	4081.Q9ARC6	UniProt Keywords	KW-1133	Transmembrane helix
SlCLC06	4081.Q9ARC6	Pfam	PF00654	Voltage gated chloride channel
SlCLC06	4081.Q9ARC6	InterPro	IPR000644	CBS domain
SlCLC06	4081.Q9ARC6	InterPro	IPR001807	Chloride channel, voltage gated
SlCLC06	4081.Q9ARC6	InterPro	IPR014743	Chloride channel, core
SlCLC06	4081.Q9ARC6	InterPro	IPR046342	CBS domain superfamily
SlCLC06	4081.Q9ARC6	SMART	SM00116	Domain in cystathionine beta-synthase and other proteins.
SlCLC07	4081.A0A3Q7I7S6	GO Process	GO:0000902	Cell morphogenesis
SlCLC07	4081.A0A3Q7I7S6	GO Process	GO:0002682	Regulation of immune system process
SlCLC07	4081.A0A3Q7I7S6	GO Process	GO:0002683	Negative regulation of immune system process
SlCLC07	4081.A0A3Q7I7S6	GO Process	GO:0002831	Regulation of response to biotic stimulus
SlCLC07	4081.A0A3Q7I7S6	GO Process	GO:0002832	Negative regulation of response to biotic stimulus
SlCLC07	4081.A0A3Q7I7S6	GO Process	GO:0006810	Transport
SlCLC07	4081.A0A3Q7I7S6	GO Process	GO:0006811	Ion transport
SlCLC07	4081.A0A3Q7I7S6	GO Process	GO:0006820	Anion transport
SlCLC07	4081.A0A3Q7I7S6	GO Process	GO:0006821	Chloride transport
SlCLC07	4081.A0A3Q7I7S6	GO Process	GO:0009653	Anatomical structure morphogenesis
SlCLC07	4081.A0A3Q7I7S6	GO Process	GO:0009826	Unidimensional cell growth
SlCLC07	4081.A0A3Q7I7S6	GO Process	GO:0009987	Cellular process
SlCLC07	4081.A0A3Q7I7S6	GO Process	GO:0015698	Inorganic anion transport
SlCLC07	4081.A0A3Q7I7S6	GO Process	GO:0016049	Cell growth
SlCLC07	4081.A0A3Q7I7S6	GO Process	GO:0031347	Regulation of defense response
SlCLC07	4081.A0A3Q7I7S6	GO Process	GO:0031348	Negative regulation of defense response
SlCLC07	4081.A0A3Q7I7S6	GO Process	GO:0032101	Regulation of response to external stimulus
SlCLC07	4081.A0A3Q7I7S6	GO Process	GO:0032102	Negative regulation of response to external stimulus
SlCLC07	4081.A0A3Q7I7S6	GO Process	GO:0032502	Developmental process
SlCLC07	4081.A0A3Q7I7S6	GO Process	GO:0032879	Regulation of localization
SlCLC07	4081.A0A3Q7I7S6	GO Process	GO:0034220	Ion transmembrane transport
SlCLC07	4081.A0A3Q7I7S6	GO Process	GO:0034762	Regulation of transmembrane transport
SlCLC07	4081.A0A3Q7I7S6	GO Process	GO:0034765	Regulation of ion transmembrane transport
SlCLC07	4081.A0A3Q7I7S6	GO Process	GO:0040007	Growth
SlCLC07	4081.A0A3Q7I7S6	GO Process	GO:0043269	Regulation of ion transport
SlCLC07	4081.A0A3Q7I7S6	GO Process	GO:0045088	Regulation of innate immune response
SlCLC07	4081.A0A3Q7I7S6	GO Process	GO:0045824	Negative regulation of innate immune response
SlCLC07	4081.A0A3Q7I7S6	GO Process	GO:0048519	Negative regulation of biological process
SlCLC07	4081.A0A3Q7I7S6	GO Process	GO:0048583	Regulation of response to stimulus
SlCLC07	4081.A0A3Q7I7S6	GO Process	GO:0048585	Negative regulation of response to stimulus
SlCLC07	4081.A0A3Q7I7S6	GO Process	GO:0048589	Developmental growth
SlCLC07	4081.A0A3Q7I7S6	GO Process	GO:0048856	Anatomical structure development
SlCLC07	4081.A0A3Q7I7S6	GO Process	GO:0050776	Regulation of immune response
SlCLC07	4081.A0A3Q7I7S6	GO Process	GO:0050777	Negative regulation of immune response
SlCLC07	4081.A0A3Q7I7S6	GO Process	GO:0050789	Regulation of biological process
SlCLC07	4081.A0A3Q7I7S6	GO Process	GO:0050794	Regulation of cellular process
SlCLC07	4081.A0A3Q7I7S6	GO Process	GO:0051049	Regulation of transport
SlCLC07	4081.A0A3Q7I7S6	GO Process	GO:0051179	Localization
SlCLC07	4081.A0A3Q7I7S6	GO Process	GO:0051234	Establishment of localization
SlCLC07	4081.A0A3Q7I7S6	GO Process	GO:0055085	Transmembrane transport
SlCLC07	4081.A0A3Q7I7S6	GO Process	GO:0060560	Developmental growth involved in morphogenesis
SlCLC07	4081.A0A3Q7I7S6	GO Process	GO:0065007	Biological regulation
SlCLC07	4081.A0A3Q7I7S6	GO Process	GO:0080134	Regulation of response to stress
SlCLC07	4081.A0A3Q7I7S6	GO Process	GO:0098656	Anion transmembrane transport
SlCLC07	4081.A0A3Q7I7S6	GO Process	GO:0098660	Inorganic ion transmembrane transport
SlCLC07	4081.A0A3Q7I7S6	GO Process	GO:0098661	Inorganic anion transmembrane transport
SlCLC07	4081.A0A3Q7I7S6	GO Process	GO:1902476	Chloride transmembrane transport
SlCLC07	4081.A0A3Q7I7S6	GO Function	GO:0005215	Transporter activity
SlCLC07	4081.A0A3Q7I7S6	GO Function	GO:0005216	Ion channel activity
SlCLC07	4081.A0A3Q7I7S6	GO Function	GO:0005244	Voltage-gated ion channel activity
SlCLC07	4081.A0A3Q7I7S6	GO Function	GO:0005247	Voltage-gated chloride channel activity
SlCLC07	4081.A0A3Q7I7S6	GO Function	GO:0005253	Anion channel activity
SlCLC07	4081.A0A3Q7I7S6	GO Function	GO:0005254	Chloride channel activity
SlCLC07	4081.A0A3Q7I7S6	GO Function	GO:0008308	Voltage-gated anion channel activity
SlCLC07	4081.A0A3Q7I7S6	GO Function	GO:0008509	Anion transmembrane transporter activity
SlCLC07	4081.A0A3Q7I7S6	GO Function	GO:0015075	Ion transmembrane transporter activity
SlCLC07	4081.A0A3Q7I7S6	GO Function	GO:0015103	Inorganic anion transmembrane transporter activity
SlCLC07	4081.A0A3Q7I7S6	GO Function	GO:0015108	Chloride transmembrane transporter activity
SlCLC07	4081.A0A3Q7I7S6	GO Function	GO:0015267	Channel activity
SlCLC07	4081.A0A3Q7I7S6	GO Function	GO:0015318	Inorganic molecular entity transmembrane transporter activity
SlCLC07	4081.A0A3Q7I7S6	GO Function	GO:0022803	Passive transmembrane transporter activity
SlCLC07	4081.A0A3Q7I7S6	GO Function	GO:0022832	Voltage-gated channel activity
SlCLC07	4081.A0A3Q7I7S6	GO Function	GO:0022836	Gated channel activity
SlCLC07	4081.A0A3Q7I7S6	GO Function	GO:0022857	Transmembrane transporter activity
SlCLC07	4081.A0A3Q7I7S6	GO Component	GO:0005622	Intracellular anatomical structure
SlCLC07	4081.A0A3Q7I7S6	GO Component	GO:0005737	Cytoplasm
SlCLC07	4081.A0A3Q7I7S6	GO Component	GO:0005794	Golgi apparatus
SlCLC07	4081.A0A3Q7I7S6	GO Component	GO:0005802	trans-Golgi network
SlCLC07	4081.A0A3Q7I7S6	GO Component	GO:0012505	Endomembrane system
SlCLC07	4081.A0A3Q7I7S6	GO Component	GO:0016020	Membrane
SlCLC07	4081.A0A3Q7I7S6	GO Component	GO:0016021	Integral component of membrane
SlCLC07	4081.A0A3Q7I7S6	GO Component	GO:0031224	Intrinsic component of membrane
SlCLC07	4081.A0A3Q7I7S6	GO Component	GO:0031984	Organelle subcompartment
SlCLC07	4081.A0A3Q7I7S6	GO Component	GO:0032991	Protein-containing complex
SlCLC07	4081.A0A3Q7I7S6	GO Component	GO:0034702	Ion channel complex
SlCLC07	4081.A0A3Q7I7S6	GO Component	GO:0034707	Chloride channel complex
SlCLC07	4081.A0A3Q7I7S6	GO Component	GO:0043226	Organelle
SlCLC07	4081.A0A3Q7I7S6	GO Component	GO:0043227	Membrane-bounded organelle
SlCLC07	4081.A0A3Q7I7S6	GO Component	GO:0043229	Intracellular organelle
SlCLC07	4081.A0A3Q7I7S6	GO Component	GO:0043231	Intracellular membrane-bounded organelle
SlCLC07	4081.A0A3Q7I7S6	GO Component	GO:0098791	Golgi apparatus subcompartment
SlCLC07	4081.A0A3Q7I7S6	GO Component	GO:0098796	Membrane protein complex
SlCLC07	4081.A0A3Q7I7S6	GO Component	GO:0110165	Cellular anatomical entity
SlCLC07	4081.A0A3Q7I7S6	GO Component	GO:1902495	Transmembrane transporter complex
SlCLC07	4081.A0A3Q7I7S6	GO Component	GO:1990351	Transporter complex
SlCLC07	4081.A0A3Q7I7S6	STRING clusters	CL:48372	Mixed, incl. CBS domain, and Haemolysin-III related
SlCLC07	4081.A0A3Q7I7S6	STRING clusters	CL:48377	Mixed, incl. Chloride, and ABA/WDS induced protein
SlCLC07	4081.A0A3Q7I7S6	STRING clusters	CL:48379	Mixed, incl. Chloride, and Transmembrane protein 41A/B
SlCLC07	4081.A0A3Q7I7S6	STRING clusters	CL:48381	Mixed, incl. Chloride, and Aminopeptidase N-like , N-terminal domain
SlCLC07	4081.A0A3Q7I7S6	STRING clusters	CL:48383	Chloride, and Aminopeptidase N-like , N-terminal domain
SlCLC07	4081.A0A3Q7I7S6	STRING clusters	CL:48386	Chloride, and Aminopeptidase N-like , N-terminal domain
SlCLC07	4081.A0A3Q7I7S6	Reactome	MAP-2672351	Stimuli-sensing channels
SlCLC07	4081.A0A3Q7I7S6	Reactome	MAP-382551	Transport of small molecules
SlCLC07	4081.A0A3Q7I7S6	Reactome	MAP-983712	Ion channel transport
SlCLC07	4081.A0A3Q7I7S6	COMPARTMENTS	GOCC:0005622	Intracellular
SlCLC07	4081.A0A3Q7I7S6	COMPARTMENTS	GOCC:0005737	Cytoplasm
SlCLC07	4081.A0A3Q7I7S6	COMPARTMENTS	GOCC:0005794	Golgi apparatus
SlCLC07	4081.A0A3Q7I7S6	COMPARTMENTS	GOCC:0005802	trans-Golgi network
SlCLC07	4081.A0A3Q7I7S6	COMPARTMENTS	GOCC:0012505	Endomembrane system
SlCLC07	4081.A0A3Q7I7S6	COMPARTMENTS	GOCC:0016020	Membrane
SlCLC07	4081.A0A3Q7I7S6	COMPARTMENTS	GOCC:0016021	Integral component of membrane
SlCLC07	4081.A0A3Q7I7S6	COMPARTMENTS	GOCC:0031224	Intrinsic component of membrane
SlCLC07	4081.A0A3Q7I7S6	COMPARTMENTS	GOCC:0031984	Organelle subcompartment
SlCLC07	4081.A0A3Q7I7S6	COMPARTMENTS	GOCC:0032991	Protein-containing complex
SlCLC07	4081.A0A3Q7I7S6	COMPARTMENTS	GOCC:0034702	Ion channel complex
SlCLC07	4081.A0A3Q7I7S6	COMPARTMENTS	GOCC:0034707	Chloride channel complex
SlCLC07	4081.A0A3Q7I7S6	COMPARTMENTS	GOCC:0043226	Organelle
SlCLC07	4081.A0A3Q7I7S6	COMPARTMENTS	GOCC:0043227	Membrane-bounded organelle
SlCLC07	4081.A0A3Q7I7S6	COMPARTMENTS	GOCC:0043229	Intracellular organelle
SlCLC07	4081.A0A3Q7I7S6	COMPARTMENTS	GOCC:0043231	Intracellular membrane-bounded organelle
SlCLC07	4081.A0A3Q7I7S6	COMPARTMENTS	GOCC:0098791	Golgi apparatus subcompartment
SlCLC07	4081.A0A3Q7I7S6	COMPARTMENTS	GOCC:0098796	Membrane protein complex
SlCLC07	4081.A0A3Q7I7S6	COMPARTMENTS	GOCC:0110165	Cellular anatomical entity
SlCLC07	4081.A0A3Q7I7S6	COMPARTMENTS	GOCC:1902495	Transmembrane transporter complex
SlCLC07	4081.A0A3Q7I7S6	COMPARTMENTS	GOCC:1990351	Transporter complex
SlCLC07	4081.A0A3Q7I7S6	UniProt Keywords	KW-0129	CBS domain
SlCLC07	4081.A0A3Q7I7S6	UniProt Keywords	KW-0406	Ion transport
SlCLC07	4081.A0A3Q7I7S6	UniProt Keywords	KW-0472	Membrane
SlCLC07	4081.A0A3Q7I7S6	UniProt Keywords	KW-0812	Transmembrane
SlCLC07	4081.A0A3Q7I7S6	UniProt Keywords	KW-0813	Transport
SlCLC07	4081.A0A3Q7I7S6	UniProt Keywords	KW-0868	Chloride
SlCLC07	4081.A0A3Q7I7S6	UniProt Keywords	KW-1133	Transmembrane helix
SlCLC07	4081.A0A3Q7I7S6	Pfam	PF00654	Voltage gated chloride channel
SlCLC07	4081.A0A3Q7I7S6	InterPro	IPR000644	CBS domain
SlCLC07	4081.A0A3Q7I7S6	InterPro	IPR001807	Chloride channel, voltage gated
SlCLC07	4081.A0A3Q7I7S6	InterPro	IPR002251	Chloride channel ClC-plant
SlCLC07	4081.A0A3Q7I7S6	InterPro	IPR014743	Chloride channel, core
SlCLC07	4081.A0A3Q7I7S6	InterPro	IPR046342	CBS domain superfamily
SlCLC07	4081.A0A3Q7I7S6	SMART	SM00116	Domain in cystathionine beta-synthase and other proteins.
SlCLC08	4081.A0A3Q7J5C8	GO Process	GO:0006810	Transport
SlCLC08	4081.A0A3Q7J5C8	GO Process	GO:0006811	Ion transport
SlCLC08	4081.A0A3Q7J5C8	GO Process	GO:0006820	Anion transport
SlCLC08	4081.A0A3Q7J5C8	GO Process	GO:0006821	Chloride transport
SlCLC08	4081.A0A3Q7J5C8	GO Process	GO:0009987	Cellular process
SlCLC08	4081.A0A3Q7J5C8	GO Process	GO:0015698	Inorganic anion transport
SlCLC08	4081.A0A3Q7J5C8	GO Process	GO:0032879	Regulation of localization
SlCLC08	4081.A0A3Q7J5C8	GO Process	GO:0034220	Ion transmembrane transport
SlCLC08	4081.A0A3Q7J5C8	GO Process	GO:0034762	Regulation of transmembrane transport
SlCLC08	4081.A0A3Q7J5C8	GO Process	GO:0034765	Regulation of ion transmembrane transport
SlCLC08	4081.A0A3Q7J5C8	GO Process	GO:0043269	Regulation of ion transport
SlCLC08	4081.A0A3Q7J5C8	GO Process	GO:0050789	Regulation of biological process
SlCLC08	4081.A0A3Q7J5C8	GO Process	GO:0050794	Regulation of cellular process
SlCLC08	4081.A0A3Q7J5C8	GO Process	GO:0051049	Regulation of transport
SlCLC08	4081.A0A3Q7J5C8	GO Process	GO:0051179	Localization
SlCLC08	4081.A0A3Q7J5C8	GO Process	GO:0051234	Establishment of localization
SlCLC08	4081.A0A3Q7J5C8	GO Process	GO:0055085	Transmembrane transport
SlCLC08	4081.A0A3Q7J5C8	GO Process	GO:0065007	Biological regulation
SlCLC08	4081.A0A3Q7J5C8	GO Process	GO:0098656	Anion transmembrane transport
SlCLC08	4081.A0A3Q7J5C8	GO Process	GO:0098660	Inorganic ion transmembrane transport
SlCLC08	4081.A0A3Q7J5C8	GO Process	GO:0098661	Inorganic anion transmembrane transport
SlCLC08	4081.A0A3Q7J5C8	GO Process	GO:1902476	Chloride transmembrane transport
SlCLC08	4081.A0A3Q7J5C8	GO Function	GO:0005215	Transporter activity
SlCLC08	4081.A0A3Q7J5C8	GO Function	GO:0005216	Ion channel activity
SlCLC08	4081.A0A3Q7J5C8	GO Function	GO:0005244	Voltage-gated ion channel activity
SlCLC08	4081.A0A3Q7J5C8	GO Function	GO:0005247	Voltage-gated chloride channel activity
SlCLC08	4081.A0A3Q7J5C8	GO Function	GO:0005253	Anion channel activity
SlCLC08	4081.A0A3Q7J5C8	GO Function	GO:0005254	Chloride channel activity
SlCLC08	4081.A0A3Q7J5C8	GO Function	GO:0008308	Voltage-gated anion channel activity
SlCLC08	4081.A0A3Q7J5C8	GO Function	GO:0008509	Anion transmembrane transporter activity
SlCLC08	4081.A0A3Q7J5C8	GO Function	GO:0015075	Ion transmembrane transporter activity
SlCLC08	4081.A0A3Q7J5C8	GO Function	GO:0015103	Inorganic anion transmembrane transporter activity
SlCLC08	4081.A0A3Q7J5C8	GO Function	GO:0015108	Chloride transmembrane transporter activity
SlCLC08	4081.A0A3Q7J5C8	GO Function	GO:0015267	Channel activity
SlCLC08	4081.A0A3Q7J5C8	GO Function	GO:0015318	Inorganic molecular entity transmembrane transporter activity
SlCLC08	4081.A0A3Q7J5C8	GO Function	GO:0022803	Passive transmembrane transporter activity
SlCLC08	4081.A0A3Q7J5C8	GO Function	GO:0022832	Voltage-gated channel activity
SlCLC08	4081.A0A3Q7J5C8	GO Function	GO:0022836	Gated channel activity
SlCLC08	4081.A0A3Q7J5C8	GO Function	GO:0022857	Transmembrane transporter activity
SlCLC08	4081.A0A3Q7J5C8	GO Component	GO:0005622	Intracellular anatomical structure
SlCLC08	4081.A0A3Q7J5C8	GO Component	GO:0005737	Cytoplasm
SlCLC08	4081.A0A3Q7J5C8	GO Component	GO:0005794	Golgi apparatus
SlCLC08	4081.A0A3Q7J5C8	GO Component	GO:0009507	Chloroplast
SlCLC08	4081.A0A3Q7J5C8	GO Component	GO:0009536	Plastid
SlCLC08	4081.A0A3Q7J5C8	GO Component	GO:0012505	Endomembrane system
SlCLC08	4081.A0A3Q7J5C8	GO Component	GO:0016020	Membrane
SlCLC08	4081.A0A3Q7J5C8	GO Component	GO:0016021	Integral component of membrane
SlCLC08	4081.A0A3Q7J5C8	GO Component	GO:0031224	Intrinsic component of membrane
SlCLC08	4081.A0A3Q7J5C8	GO Component	GO:0032991	Protein-containing complex
SlCLC08	4081.A0A3Q7J5C8	GO Component	GO:0034702	Ion channel complex
SlCLC08	4081.A0A3Q7J5C8	GO Component	GO:0034707	Chloride channel complex
SlCLC08	4081.A0A3Q7J5C8	GO Component	GO:0043226	Organelle
SlCLC08	4081.A0A3Q7J5C8	GO Component	GO:0043227	Membrane-bounded organelle
SlCLC08	4081.A0A3Q7J5C8	GO Component	GO:0043229	Intracellular organelle
SlCLC08	4081.A0A3Q7J5C8	GO Component	GO:0043231	Intracellular membrane-bounded organelle
SlCLC08	4081.A0A3Q7J5C8	GO Component	GO:0098796	Membrane protein complex
SlCLC08	4081.A0A3Q7J5C8	GO Component	GO:0110165	Cellular anatomical entity
SlCLC08	4081.A0A3Q7J5C8	GO Component	GO:1902495	Transmembrane transporter complex
SlCLC08	4081.A0A3Q7J5C8	GO Component	GO:1990351	Transporter complex
SlCLC08	4081.A0A3Q7J5C8	STRING clusters	CL:48372	Mixed, incl. CBS domain, and Haemolysin-III related
SlCLC08	4081.A0A3Q7J5C8	STRING clusters	CL:48377	Mixed, incl. Chloride, and ABA/WDS induced protein
SlCLC08	4081.A0A3Q7J5C8	STRING clusters	CL:48379	Mixed, incl. Chloride, and Transmembrane protein 41A/B
SlCLC08	4081.A0A3Q7J5C8	STRING clusters	CL:48381	Mixed, incl. Chloride, and Aminopeptidase N-like , N-terminal domain
SlCLC08	4081.A0A3Q7J5C8	STRING clusters	CL:48383	Chloride, and Aminopeptidase N-like , N-terminal domain
SlCLC08	4081.A0A3Q7J5C8	STRING clusters	CL:48386	Chloride, and Aminopeptidase N-like , N-terminal domain
SlCLC08	4081.A0A3Q7J5C8	Reactome	MAP-2672351	Stimuli-sensing channels
SlCLC08	4081.A0A3Q7J5C8	Reactome	MAP-382551	Transport of small molecules
SlCLC08	4081.A0A3Q7J5C8	Reactome	MAP-983712	Ion channel transport
SlCLC08	4081.A0A3Q7J5C8	COMPARTMENTS	GOCC:0005622	Intracellular
SlCLC08	4081.A0A3Q7J5C8	COMPARTMENTS	GOCC:0005737	Cytoplasm
SlCLC08	4081.A0A3Q7J5C8	COMPARTMENTS	GOCC:0005794	Golgi apparatus
SlCLC08	4081.A0A3Q7J5C8	COMPARTMENTS	GOCC:0009507	Chloroplast
SlCLC08	4081.A0A3Q7J5C8	COMPARTMENTS	GOCC:0009536	Plastid
SlCLC08	4081.A0A3Q7J5C8	COMPARTMENTS	GOCC:0012505	Endomembrane system
SlCLC08	4081.A0A3Q7J5C8	COMPARTMENTS	GOCC:0016020	Membrane
SlCLC08	4081.A0A3Q7J5C8	COMPARTMENTS	GOCC:0016021	Integral component of membrane
SlCLC08	4081.A0A3Q7J5C8	COMPARTMENTS	GOCC:0031224	Intrinsic component of membrane
SlCLC08	4081.A0A3Q7J5C8	COMPARTMENTS	GOCC:0032991	Protein-containing complex
SlCLC08	4081.A0A3Q7J5C8	COMPARTMENTS	GOCC:0034702	Ion channel complex
SlCLC08	4081.A0A3Q7J5C8	COMPARTMENTS	GOCC:0034707	Chloride channel complex
SlCLC08	4081.A0A3Q7J5C8	COMPARTMENTS	GOCC:0043226	Organelle
SlCLC08	4081.A0A3Q7J5C8	COMPARTMENTS	GOCC:0043227	Membrane-bounded organelle
SlCLC08	4081.A0A3Q7J5C8	COMPARTMENTS	GOCC:0043229	Intracellular organelle
SlCLC08	4081.A0A3Q7J5C8	COMPARTMENTS	GOCC:0043231	Intracellular membrane-bounded organelle
SlCLC08	4081.A0A3Q7J5C8	COMPARTMENTS	GOCC:0098796	Membrane protein complex
SlCLC08	4081.A0A3Q7J5C8	COMPARTMENTS	GOCC:0110165	Cellular anatomical entity
SlCLC08	4081.A0A3Q7J5C8	COMPARTMENTS	GOCC:1902495	Transmembrane transporter complex
SlCLC08	4081.A0A3Q7J5C8	COMPARTMENTS	GOCC:1990351	Transporter complex
SlCLC08	4081.A0A3Q7J5C8	UniProt Keywords	KW-0129	CBS domain
SlCLC08	4081.A0A3Q7J5C8	UniProt Keywords	KW-0406	Ion transport
SlCLC08	4081.A0A3Q7J5C8	UniProt Keywords	KW-0472	Membrane
SlCLC08	4081.A0A3Q7J5C8	UniProt Keywords	KW-0812	Transmembrane
SlCLC08	4081.A0A3Q7J5C8	UniProt Keywords	KW-0813	Transport
SlCLC08	4081.A0A3Q7J5C8	UniProt Keywords	KW-0868	Chloride
SlCLC08	4081.A0A3Q7J5C8	UniProt Keywords	KW-1133	Transmembrane helix
SlCLC08	4081.A0A3Q7J5C8	Pfam	PF00654	Voltage gated chloride channel
SlCLC08	4081.A0A3Q7J5C8	InterPro	IPR000644	CBS domain
SlCLC08	4081.A0A3Q7J5C8	InterPro	IPR001807	Chloride channel, voltage gated
SlCLC08	4081.A0A3Q7J5C8	InterPro	IPR014743	Chloride channel, core
SlCLC08	4081.A0A3Q7J5C8	InterPro	IPR046342	CBS domain superfamily
SlCLC08	4081.A0A3Q7J5C8	SMART	SM00116	Domain in cystathionine beta-synthase and other proteins.
SlCLC09	4081.A0A3Q7IE24	GO Process	GO:0006810	Transport
SlCLC09	4081.A0A3Q7IE24	GO Process	GO:0006811	Ion transport
SlCLC09	4081.A0A3Q7IE24	GO Process	GO:0006820	Anion transport
SlCLC09	4081.A0A3Q7IE24	GO Process	GO:0006821	Chloride transport
SlCLC09	4081.A0A3Q7IE24	GO Process	GO:0009987	Cellular process
SlCLC09	4081.A0A3Q7IE24	GO Process	GO:0015698	Inorganic anion transport
SlCLC09	4081.A0A3Q7IE24	GO Process	GO:0032879	Regulation of localization
SlCLC09	4081.A0A3Q7IE24	GO Process	GO:0034220	Ion transmembrane transport
SlCLC09	4081.A0A3Q7IE24	GO Process	GO:0034762	Regulation of transmembrane transport
SlCLC09	4081.A0A3Q7IE24	GO Process	GO:0034765	Regulation of ion transmembrane transport
SlCLC09	4081.A0A3Q7IE24	GO Process	GO:0043269	Regulation of ion transport
SlCLC09	4081.A0A3Q7IE24	GO Process	GO:0050789	Regulation of biological process
SlCLC09	4081.A0A3Q7IE24	GO Process	GO:0050794	Regulation of cellular process
SlCLC09	4081.A0A3Q7IE24	GO Process	GO:0051049	Regulation of transport
SlCLC09	4081.A0A3Q7IE24	GO Process	GO:0051179	Localization
SlCLC09	4081.A0A3Q7IE24	GO Process	GO:0051234	Establishment of localization
SlCLC09	4081.A0A3Q7IE24	GO Process	GO:0055085	Transmembrane transport
SlCLC09	4081.A0A3Q7IE24	GO Process	GO:0065007	Biological regulation
SlCLC09	4081.A0A3Q7IE24	GO Process	GO:0098656	Anion transmembrane transport
SlCLC09	4081.A0A3Q7IE24	GO Process	GO:0098660	Inorganic ion transmembrane transport
SlCLC09	4081.A0A3Q7IE24	GO Process	GO:0098661	Inorganic anion transmembrane transport
SlCLC09	4081.A0A3Q7IE24	GO Process	GO:1902476	Chloride transmembrane transport
SlCLC09	4081.A0A3Q7IE24	GO Function	GO:0005215	Transporter activity
SlCLC09	4081.A0A3Q7IE24	GO Function	GO:0005216	Ion channel activity
SlCLC09	4081.A0A3Q7IE24	GO Function	GO:0005244	Voltage-gated ion channel activity
SlCLC09	4081.A0A3Q7IE24	GO Function	GO:0005247	Voltage-gated chloride channel activity
SlCLC09	4081.A0A3Q7IE24	GO Function	GO:0005253	Anion channel activity
SlCLC09	4081.A0A3Q7IE24	GO Function	GO:0005254	Chloride channel activity
SlCLC09	4081.A0A3Q7IE24	GO Function	GO:0008308	Voltage-gated anion channel activity
SlCLC09	4081.A0A3Q7IE24	GO Function	GO:0008509	Anion transmembrane transporter activity
SlCLC09	4081.A0A3Q7IE24	GO Function	GO:0015075	Ion transmembrane transporter activity
SlCLC09	4081.A0A3Q7IE24	GO Function	GO:0015103	Inorganic anion transmembrane transporter activity
SlCLC09	4081.A0A3Q7IE24	GO Function	GO:0015108	Chloride transmembrane transporter activity
SlCLC09	4081.A0A3Q7IE24	GO Function	GO:0015267	Channel activity
SlCLC09	4081.A0A3Q7IE24	GO Function	GO:0015318	Inorganic molecular entity transmembrane transporter activity
SlCLC09	4081.A0A3Q7IE24	GO Function	GO:0022803	Passive transmembrane transporter activity
SlCLC09	4081.A0A3Q7IE24	GO Function	GO:0022832	Voltage-gated channel activity
SlCLC09	4081.A0A3Q7IE24	GO Function	GO:0022836	Gated channel activity
SlCLC09	4081.A0A3Q7IE24	GO Function	GO:0022857	Transmembrane transporter activity
SlCLC09	4081.A0A3Q7IE24	GO Component	GO:0000325	Plant-type vacuole
SlCLC09	4081.A0A3Q7IE24	GO Component	GO:0005622	Intracellular anatomical structure
SlCLC09	4081.A0A3Q7IE24	GO Component	GO:0005737	Cytoplasm
SlCLC09	4081.A0A3Q7IE24	GO Component	GO:0005773	Vacuole
SlCLC09	4081.A0A3Q7IE24	GO Component	GO:0005774	Vacuolar membrane
SlCLC09	4081.A0A3Q7IE24	GO Component	GO:0009536	Plastid
SlCLC09	4081.A0A3Q7IE24	GO Component	GO:0009705	Plant-type vacuole membrane
SlCLC09	4081.A0A3Q7IE24	GO Component	GO:0016020	Membrane
SlCLC09	4081.A0A3Q7IE24	GO Component	GO:0016021	Integral component of membrane
SlCLC09	4081.A0A3Q7IE24	GO Component	GO:0031090	Organelle membrane
SlCLC09	4081.A0A3Q7IE24	GO Component	GO:0031224	Intrinsic component of membrane
SlCLC09	4081.A0A3Q7IE24	GO Component	GO:0032991	Protein-containing complex
SlCLC09	4081.A0A3Q7IE24	GO Component	GO:0034702	Ion channel complex
SlCLC09	4081.A0A3Q7IE24	GO Component	GO:0034707	Chloride channel complex
SlCLC09	4081.A0A3Q7IE24	GO Component	GO:0043226	Organelle
SlCLC09	4081.A0A3Q7IE24	GO Component	GO:0043227	Membrane-bounded organelle
SlCLC09	4081.A0A3Q7IE24	GO Component	GO:0043229	Intracellular organelle
SlCLC09	4081.A0A3Q7IE24	GO Component	GO:0043231	Intracellular membrane-bounded organelle
SlCLC09	4081.A0A3Q7IE24	GO Component	GO:0098588	Bounding membrane of organelle
SlCLC09	4081.A0A3Q7IE24	GO Component	GO:0098796	Membrane protein complex
SlCLC09	4081.A0A3Q7IE24	GO Component	GO:0110165	Cellular anatomical entity
SlCLC09	4081.A0A3Q7IE24	GO Component	GO:1902495	Transmembrane transporter complex
SlCLC09	4081.A0A3Q7IE24	GO Component	GO:1990351	Transporter complex
SlCLC09	4081.A0A3Q7IE24	STRING clusters	CL:48372	Mixed, incl. CBS domain, and Haemolysin-III related
SlCLC09	4081.A0A3Q7IE24	STRING clusters	CL:48377	Mixed, incl. Chloride, and ABA/WDS induced protein
SlCLC09	4081.A0A3Q7IE24	STRING clusters	CL:48379	Mixed, incl. Chloride, and Transmembrane protein 41A/B
SlCLC09	4081.A0A3Q7IE24	STRING clusters	CL:48381	Mixed, incl. Chloride, and Aminopeptidase N-like , N-terminal domain
SlCLC09	4081.A0A3Q7IE24	STRING clusters	CL:48383	Chloride, and Aminopeptidase N-like , N-terminal domain
SlCLC09	4081.A0A3Q7IE24	Reactome	MAP-2672351	Stimuli-sensing channels
SlCLC09	4081.A0A3Q7IE24	Reactome	MAP-382551	Transport of small molecules
SlCLC09	4081.A0A3Q7IE24	Reactome	MAP-983712	Ion channel transport
SlCLC09	4081.A0A3Q7IE24	COMPARTMENTS	GOCC:0000325	Plant-type vacuole
SlCLC09	4081.A0A3Q7IE24	COMPARTMENTS	GOCC:0005622	Intracellular
SlCLC09	4081.A0A3Q7IE24	COMPARTMENTS	GOCC:0005737	Cytoplasm
SlCLC09	4081.A0A3Q7IE24	COMPARTMENTS	GOCC:0005773	Vacuole
SlCLC09	4081.A0A3Q7IE24	COMPARTMENTS	GOCC:0005774	Vacuolar membrane
SlCLC09	4081.A0A3Q7IE24	COMPARTMENTS	GOCC:0009705	Plant-type vacuole membrane
SlCLC09	4081.A0A3Q7IE24	COMPARTMENTS	GOCC:0016020	Membrane
SlCLC09	4081.A0A3Q7IE24	COMPARTMENTS	GOCC:0016021	Integral component of membrane
SlCLC09	4081.A0A3Q7IE24	COMPARTMENTS	GOCC:0031090	Organelle membrane
SlCLC09	4081.A0A3Q7IE24	COMPARTMENTS	GOCC:0031224	Intrinsic component of membrane
SlCLC09	4081.A0A3Q7IE24	COMPARTMENTS	GOCC:0032991	Protein-containing complex
SlCLC09	4081.A0A3Q7IE24	COMPARTMENTS	GOCC:0034702	Ion channel complex
SlCLC09	4081.A0A3Q7IE24	COMPARTMENTS	GOCC:0034707	Chloride channel complex
SlCLC09	4081.A0A3Q7IE24	COMPARTMENTS	GOCC:0043226	Organelle
SlCLC09	4081.A0A3Q7IE24	COMPARTMENTS	GOCC:0043227	Membrane-bounded organelle
SlCLC09	4081.A0A3Q7IE24	COMPARTMENTS	GOCC:0043229	Intracellular organelle
SlCLC09	4081.A0A3Q7IE24	COMPARTMENTS	GOCC:0043231	Intracellular membrane-bounded organelle
SlCLC09	4081.A0A3Q7IE24	COMPARTMENTS	GOCC:0098588	Bounding membrane of organelle
SlCLC09	4081.A0A3Q7IE24	COMPARTMENTS	GOCC:0098796	Membrane protein complex
SlCLC09	4081.A0A3Q7IE24	COMPARTMENTS	GOCC:0110165	Cellular anatomical entity
SlCLC09	4081.A0A3Q7IE24	COMPARTMENTS	GOCC:1902495	Transmembrane transporter complex
SlCLC09	4081.A0A3Q7IE24	COMPARTMENTS	GOCC:1990351	Transporter complex
SlCLC09	4081.A0A3Q7IE24	UniProt Keywords	KW-0129	CBS domain
SlCLC09	4081.A0A3Q7IE24	UniProt Keywords	KW-0406	Ion transport
SlCLC09	4081.A0A3Q7IE24	UniProt Keywords	KW-0472	Membrane
SlCLC09	4081.A0A3Q7IE24	UniProt Keywords	KW-0812	Transmembrane
SlCLC09	4081.A0A3Q7IE24	UniProt Keywords	KW-0813	Transport
SlCLC09	4081.A0A3Q7IE24	UniProt Keywords	KW-0868	Chloride
SlCLC09	4081.A0A3Q7IE24	UniProt Keywords	KW-1133	Transmembrane helix
SlCLC09	4081.A0A3Q7IE24	Pfam	PF00654	Voltage gated chloride channel
SlCLC09	4081.A0A3Q7IE24	InterPro	IPR000644	CBS domain
SlCLC09	4081.A0A3Q7IE24	InterPro	IPR001807	Chloride channel, voltage gated
SlCLC09	4081.A0A3Q7IE24	InterPro	IPR002251	Chloride channel ClC-plant
SlCLC09	4081.A0A3Q7IE24	InterPro	IPR014743	Chloride channel, core
SlCLC09	4081.A0A3Q7IE24	InterPro	IPR046342	CBS domain superfamily
SlCLC09	4081.A0A3Q7IE24	SMART	SM00116	Domain in cystathionine beta-synthase and other proteins.
