# Supplementary material for: CLC gene family in Solanum lycopersicum: genome-wide identification, expression, and evolutionary analysis of tomato in response to salinity and Cd stress
Source: Front Plant Sci. 2025 Apr 29;16:1547723. doi: 10.3389/fpls.2025.1547723 (PMC12069385; doi:10.3389/fpls.2025.1547723)
Supplement: Supplementary file 7 [file Table6.xlsx]

## Sheet: gene.primer
Name	Sequence ID	Primer ID	Primer Sequence	Primer Tm	Primer GC	Product Size	Product Tm
SlCLC01	Solyc01T003527.1	Solyc01T003527.1_1_F	CGTTTGGTGCAAAGGCGG	60.355	61.111	83	84.9
SlCLC01	Solyc01T003527.1	Solyc01T003527.1_1_R	TCTGCCTGTGCTGCCTTC	59.967	61.111	83	84.9
SlCLC02	Solyc01T004399.1	Solyc01T004399.1_1_F	GCAAATGGCCAAGAGCGG	59.817	61.111	92	82.4
SlCLC02	Solyc01T004399.1	Solyc01T004399.1_1_R	GCATGGTACCCGGCACTT	60.045	61.111	92	82.4
SlCLC03	Solyc02T001059.1	Solyc02T001059.1_1_F	TGGCGCTTGCTTTGCTTC	59.664	55.556	98	83.3
SlCLC03	Solyc02T001059.1	Solyc02T001059.1_1_R	GCCTGTCCCGATCGTTGT	59.735	61.111	98	83.3
SlCLC04	Solyc02T002924.1	Solyc02T002924.1_1_F	AGTTGGCATTGGCTCCGT	59.564	55.556	96	81.4
SlCLC04	Solyc02T002924.1	Solyc02T002924.1_1_R	AGCACGGAAAGCAGCACA	60.203	55.556	96	81.4
SlCLC05	Solyc07T000272.1	Solyc07T000272.1_1_F	TGGCGTAGATGCACCAGC	60.125	61.111	113	83.1
SlCLC05	Solyc07T000272.1	Solyc07T000272.1_1_R	GAACCATGGGGCCTGCTT	59.962	61.111	113	83.1
SlCLC06	Solyc07T002783.1	Solyc07T002783.1_1_F	GTGGCCACTGCTTTGTGC	59.972	61.111	110	84.3
SlCLC06	Solyc07T002783.1	Solyc07T002783.1_1_R	AGTTCCCCGGCTAACCCT	59.876	61.111	110	84.3
SlCLC07	Solyc09T002320.2	Solyc09T002320.2_1_F	CAGAACGGGGTGGAGACG	59.738	66.667	82	86.6
SlCLC07	Solyc09T002320.2	Solyc09T002320.2_1_R	ATGGACCCACCTCACCGA	59.878	61.111	82	86.6
SlCLC08	Solyc10T000071.2	Solyc10T000071.2_1_F	GCTGCTGTGGGTGCTGTA	59.967	61.111	101	84
SlCLC08	Solyc10T000071.2	Solyc10T000071.2_1_R	ACCAGAGCATACGCCTGC	59.812	61.111	101	84
SlCLC09	Solyc10T001041.2	Solyc10T001041.2_1_F	CCATGGTTTGCAGGGTGC	59.342	61.111	105	83
SlCLC09	Solyc10T001041.2	Solyc10T001041.2_1_R	ATGCCCTGCTGGACACTG	59.646	61.111	105	83
