# Supplementary material for: CLC gene family in Solanum lycopersicum: genome-wide identification, expression, and evolutionary analysis of tomato in response to salinity and Cd stress
Source: Front Plant Sci. 2025 Apr 29;16:1547723. doi: 10.3389/fpls.2025.1547723 (PMC12069385; doi:10.3389/fpls.2025.1547723)
Supplement: Supplementary file 8 [file Table7.xlsx]

## Sheet: Sheet1
	Gene ID	Rename
	Solyc01T003527.1	SlCLC01
	Solyc01T004399.1	SlCLC02
	Solyc02T001059.1	SlCLC03
	Solyc02T002924.1	SlCLC04
	Solyc07T000272.1	SlCLC05
	Solyc07T002783.1	SlCLC06
	Solyc09T002320.2	SlCLC07
	Solyc10T000071.2	SlCLC08
	Solyc10T001041.2	SlCLC09
